# Supplementary material for: GWAS identifies novel loci linked to seedling growth traits in highly diverse barley population under drought stress
Source: Sci Rep. 2025 Mar 24;15:10085. doi: 10.1038/s41598-025-94175-y (PMC11933270; doi:10.1038/s41598-025-94175-y)
Supplement: Supplementary file 1 — Supplementary Material 1 [file 41598_2025_94175_MOESM1_ESM.xlsx]

## Sheet: Sheet1
Table S3. Description, abbreviation, and calculation of the Drought Tolerance Indices (DTIs) used to evaluate traits response to the drought stress treatment with compared to the control. For traits abbreviation and description see comments in Table 1.
Trait DTI Description	Abbreviation	Trait DTI Calculation	DTI Value
Drought Tolerance Index for Germination After Two Days	G%2d-DTI	G%2d under 20% PEG6000 drought/ G%2d under control × 100	8.9
Drought Tolerance Index for Germination After Four Days	G%4d-DTI	G%4d under 20% PEG6000 drought/ G%4d under control × 100	71.7
Drought Tolerance Index for Germination After Six Days	G%6d-DTI	G%6d under 20% PEG6000 drought/ G%6d under control × 100	88.1
Drought Tolerance Index for Germination After Eight Days	G%8d-DTI	G%8d under 20% PEG6000 drought/ G%8d under control × 100	91.8
Drought Tolerance Index for Germination After Ten Days	G%10d-DTI	G%10d under 20% PEG6000 drought/ G%10d under control × 100	91.8
Drought Tolerance Index for Germination Speed	G-SP-DTI	G-SP under 20% PEG6000 drought/ G-SP under control × 100	53.4
Drought Tolerance Index for Seedling Fresh Weight	SDLFW-DTI	SDLFW under the 20% PEG6000 / SDLFW under control × 100	46.3
Shoot Length Drought Tolerance Index	SHL-DTI	SHL under the 20% PEG6000 /SHL under control × 100	53.1
Shoot Fresh Weight Tolerance Index	SHFW-DTI	SHFW under the 20% PEG6000 / SHFW under control × 100	37.4
Shoot Dry Weight Drought Tolerance Index	SHDW-DTI	SHDW under the 20% PEG6000 / SHDW under control × 100	60.9
Root Length Drought Tolerance Index	RL-DTI	RL under the 20% PEG6000 /RL under control × 100	78.2
Root Fresh Weight Drought Tolerance Index	RFW-DTI	RFW under the 20% PEG6000 / RFW under control × 100	47
Root Dry Weight Drought Tolerance Index	RDW-DTI	RDW under the 20% PEG6000 RDW under control × 100	72.8
