# Supplementary material for: GWAS identifies novel loci linked to seedling growth traits in highly diverse barley population under drought stress
Source: Sci Rep. 2025 Mar 24;15:10085. doi: 10.1038/s41598-025-94175-y (PMC11933270; doi:10.1038/s41598-025-94175-y)
Supplement: Supplementary file 2 — Supplementary Material 2 [file 41598_2025_94175_MOESM2_ESM.xlsx]

## Sheet: Sheet1
Table S 9 79 high-confidence candidate genes influencing barley germination and seedling growth
Traits	Marker ID	SNP	Gene ID	Pos	AGP Start	AGP End	Annotation	Yes	No	Chr	In gene	P.value	LOD	MAF	traits	Effect +	PVE%
RL	3434	chr1H:490499372:C:A	HORVU.MOREX.r3.1HG0082530.1	490499372	490498417	490506603	Respiratory burst oxidase	x		1H	Yes	8.12e-07	6.09044	198	BLINK.RL_D	0.75	8.55
G%10d	4965	chr2H:10431708:A:C	HORVU.MOREX.r3.2HG0099620.1	10431708	10432713	10434434	O-methyltransferase family protein		x	2H	No	4.95e-08	7.30539	0.48989899	FarmCPU.Gd10_D	4.57	<0.001
G%8d	4965	chr2H:10431708:A:C		10431708						2H	No	2.73e-08	7.56384	0.48989899	FarmCPU.Gd8_D	4.7	<0.001
RDW	7805	chr2H:544530240:C:G	HORVU.MOREX.r3.2HG0178520.1	544530240	544526691	544530487	Endoglucanase	x		2H	Yes	1.04e-06	5.98297	0.01515152	CMLM.RDW_D	0.005	11.04
G%10d	10141	chr2H:637063406:T:A		637063406						2H	No	4.47e-07	6.34969	0.12373737	MLMM.Gd10_D	6.39	3.41
G%10d	10141	chr2H:637063406:T:A		637063406						2H	No	1.47e-10	9.83268	0.12373737	FarmCPU.Gd10_D	6	<0.001
G%6d	10141	chr2H:637063406:T:A	HORVU.MOREX.r3.2HG0205370.1	637063406	637069439	637069876	Transcription elongation factor Spt5		x	2H	No	3.85e-07	6.41454	0.12373737	MLMM.Gd6_D	7.73	3.9
G%8d	10141	chr2H:637063406:T:A		637063406						2H	No	4.49e-07	6.34775	0.12373737	MLMM.Gd8_D	6.39	3.41
G%8d	10141	chr2H:637063406:T:A		637063406						2H	No	1.33e-10	9.87615	0.12373737	FarmCPU.Gd8_D	6.01	<0.001
G%2d	12604	chr3H:36116907:G:C		36116907						3H	No	2.55e-10	9.59346	0.03030303	MLMM.Gd2_D	7.91	33.63
G%2d	X12604.1	chr3H:36116907:G:C	HORVU.MOREX.r3.3HG0234440.1	36116907	36116650	36120635	Amino acid permease	x		3H	Yes	6.47e-08	7.1891	0.03030303	FarmCPU.Gd2_D	4.8	<0.001
G%2d	12604	chr3H:36116907:G:C		36116907						3H	No	9.31e-13	12.0311	198	BLINK.Gd2_D	7.72	71.1
RL	12604	chr3H:36116907:G:C		36116907						3H	No	1.11e-06	5.95468	0.03030303	MLMM.RL_D	1.89	37.08
RDW	14974	chr3H:560786184:C:T	LC	560786184						3H	No	3.07e-07	6.51286	0.05050505	FarmCPU.RDW_D	0.001449	0
RL	12367	chr3H:26462351:C:T	HORVU.MOREX.r3.3HG0231430.1,	26462351	26469462	26474217	E3 Ubiquitin ligase family protein		x	3H	No	2.19e-07	6.65956	198	BLINK.RL_D	1.04	15.18
G%10d	21574	chr5H:7635237:G:A		7635237						5H	No	7.36e-13	12.1331	0.02020202	MLMM.Gd10_D	22.72	61.09
G%10d	21574	chr5H:7635237:G:A		7635237						5H	No	6.96e-08	7.15739	0.02020202	CMLM.Gd10_D	20.99	82.22
G%10d	21574	chr5H:7635237:G:A		7635237						5H	No	1.04e-15	14.983	198	BLINK.Gd10_D	22.2	61.57
G%6d	21574	chr5H:7635237:G:A	HORVU.MOREX.r3.5HG0423130.1	7635237	7635145	7636145	Thaumatin-like protein	x		5H	Yes	1.88e-12	11.7258	0.02020202	MLMM.Gd6_D	26.97	56.59
G%6d	21574	chr5H:7635237:G:A		7635237						5H	No	1.61e-12	11.7932	0.02020202	FarmCPU.Gd6_D	19.23	<0.001
G%6d	21574	chr5H:7635237:G:A		7635237						5H	No	8.23e-08	7.0846	0.02020202	CMLM.Gd6_D	24.99	78.73
G%6d	21574	chr5H:7635237:G:A		7635237						5H	No	1.27e-15	14.8962	198	BLINK.Gd6_D	26.21	78.73
Gspeed	21574	chr5H:7635237:G:A		7635237						5H	No	2.08e-11	10.6819	198	BLINK.Gspeed_D	8.77	52.08
G%8d	21574	chr5H:7635237:G:A		7635237						5H	No	8.89e-13	12.0511	0.02020202	MLMM.Gd8_D	22.66	60.8
G%8d	21574	chr5H:7635237:G:A		7635237						5H	No	7.98e-08	7.098	0.02020202	CMLM.Gd8_D	20.92	82.09
G%8d	21574	chr5H:7635237:G:A		7635237						5H	No	4.47e-14	13.3497	198	BLINK.Gd8_D	20.74	61.22
Gspeed	X21574	chr5H:7635237:G:A		7635237						5H	No	2.34e-09	8.63078	0.02020202	MLMM.Gspeed_D	8.82	41.02
RDW	23078	chr5H:434421304:C:T	HORVU.MOREX.r3.5HG0481010.1	434421304	434420865	434427564	Initiation factor 4F subunit (DUF1350)	x		5H	Yes	4.86e-08	7.31336	0.01262626	CMLM.RDW_D	0.00653	11.54
RL	21768	chr5H:16642876:G:A	LC	16642876						5H	No	1.84e-07	6.73518	0.04292929	MLMM.RL_D	1.5	24.92
RL	217681	chr5H:16642876:G:A	LC	16642876						5H	No	6.58e-14	13.1818	198	BLINK.RL_D	1.68	16.14
G%6d	29113	chr6H:117879365:G:A	HORVU.MOREX.r3.6HG0569310.1	117879365	117878421	117880773	Plant/T31B5-30 protein	x		6H	Yes	1.15e-09	8.9393	0.03030303	FarmCPU.Gd6_D	9.41	<0.001
RDW	34582	chr7H:78057538:C:T	HORVU.MOREX.r3.7HG0663860.1	78057538	78057427	78057717	EF hand calcium-binding protein family, putative	x		7H	Yes	5.73e-08	7.24185	0.09090909	FarmCPU.RDW_D	0.001412	0
G%4d	828	chr1H:21389172:C:G		21389172						1H	No	2.72e-07	6.56543	0.11111111	MLMM.Gd4_C	13.05	9.06
G%4d	8281	chr1H:21389172:C:G	HORVU.MOREX.r3.1HG0008980.1	21389172	21387412	21389155	TOX high mobility group box protein, putative (DUF1635)		x	1H	No	3.58e-10	9.44612	0.11111111	FarmCPU.Gd4_C	9.18	0.63
G%4d	8282	chr1H:21389172:C:G		21389172						1H	No	1.61e-13	12.7932	198	BLINK.Gd4_C	10.84	7.23
Gspeed	X828	chr1H:21389172:C:G		21389172						1H	No	3.48e-07	6.45842	0.11111111	FarmCPU.Gspeed_C	4.89	0.69
G%6d	3211	chr1H:482009779:C:T	HORVU.MOREX.r3.1HG0078690.1	482009779	482007671	482010088	Signal recognition particle 54 kDa protein	x		1H	Yes	1.8e-07	6.74473	0.02525253	MLMM.Gd6_C	14.03	1.16
Seedwt	1812	chr1H:362456935:A:C	HORVU.MOREX.r3.1HG0054230.1	362456935	362456227	362456858	MADS-box transcription factor		x	1H	No	3.94e-08	7.4045	0.3156566	FarmCPU.Seedwt_C	0.14	0
Seedwt	3717	chr1H:497156558:A:G	LC	497156558						1H	No	3.23e-09	8.4908	0.2929293	FarmCPU.Seedwt_C	0.096	0
Seedwt	37171	chr1H:497156558:A:G	LC	497156558						1H	No	1.04e-06	5.98297	198	BLINK.Seedwt_C	0.0933	3.22
SL	2243	chr1H:425607098:G:T	HORVU.MOREX.r3.1HG0064790.1	425607098	425606739	425613071	Microtubule associated family protein		x	1H	Yes	5.38e-07	6.26922	0.06818182	FarmCPU.SHL_C	1.3	0
G%2d	X6107	chr2H:43184109:G:A	HORVU.MOREX.r3.2HG0113120.1	43184109	43182280	43184469	Pentatricopeptide repeat-containing protein	x		2H	Yes	8.93e-09	8.04915	0.02272727	FarmCPU.Gd2_C	23.19	<0.001
G%10d	13147	chr3H:186046558:C:G	HORVU.MOREX.r3.3HG0255150.1	186046558	186046706	186050591	Sec14p-like phosphatidylinositol transfer family protein		x	3H	No	9.38e-13	12.0278	198	BLINK.Gd10_C	12.67	12.62
G%8d	13147	chr3H:186046558:C:G		186046558						3H	No	9.38e-13	12.0278	198	BLINK.Gd8_C	12.67	12.62
G%10d	19228	chr4H:523809780:C:A		523809780						4H	No	2.53e-14	13.5969	0.02272727	MLMM.Gd10_C	11.92	16.67
G%10d	19228	chr4H:523809780:C:A		523809780						4H	No	3.37e-07	6.47237	0.02272727	FarmCPU.Gd10_C	6.74	<0.001
G%10d	19228	chr4H:523809780:C:A		523809780						4H	No	9.39e-07	6.02733	0.02272727	CMLM.Gd10_C	10.95	29.19
G%10d	19228	chr4H:523809780:C:A		523809780						4H	No	1.05e-11	10.9788	198	BLINK.Gd10_C	7.76	5.89
G%4d	19228	chr4H:523809780:C:A		523809780						4H	No	9.85e-07	6.00656	0.02272727	MLMM.Gd4_C	12.15	21.95
G%4d	192281	chr4H:523809780:C:A		523809780						4H	No	5.83e-17	16.2343	0.02272727	FarmCPU.Gd4_C	15.41	<0.001
G%4d	192282	chr4H:523809780:C:A	HORVU.MOREX.r3.4HG0395010.1	523809780	523806448	523813074	Nuclear pore complex protein NUP133	x		4H	Yes	2.41e-18	17.618	198	BLINK.Gd4_C	14.87	8.4
G%6d	19228	chr4H:523809780:C:A		523809780						4H	No	9.03e-12	11.0443	0.02272727	MLMM.Gd6_C	12.11	8.41
G%6d	19228	chr4H:523809780:C:A		523809780						4H	No	4.74e-09	8.32422	0.02272727	FarmCPU.Gd6_C	8.48	<0.001
G%6d	19228	chr4H:523809780:C:A		523809780						4H	No	9.88e-07	6.00524	0.02272727	CMLM.Gd6_C	11.8	30.55
G%6d	19228	chr4H:523809780:C:A		523809780						4H	No	3.95e-11	10.4034	198	BLINK.Gd6_C	10.7	67.88
G%8d	19228	chr4H:523809780:C:A		523809780						4H	No	2.53e-14	13.5969	0.02272727	MLMM.Gd8_C	11.92	16.67
G%8d	19228	chr4H:523809780:C:A		523809780						4H	No	3.37e-07	6.47237	0.02272727	FarmCPU.Gd8_C	6.74	<0.001
G%8d	19228	chr4H:523809780:C:A		523809780						4H	No	9.39e-07	6.02733	0.02272727	CMLM.Gd8_C	10.95	29.2
G%8d	19228	chr4H:523809780:C:A		523809780						4H	No	1.05e-11	10.9788	198	BLINK.Gd8_C	7.76	5.89
Gspeed	X19228	chr4H:523809780:C:A		523809780						4H	No	5.35e-08	7.27165	0.02272727	MLMM.Gspeed_C	8.48	11.8
Gspeed	X19228.1	chr4H:523809780:C:A		523809780						4H	No	2.08e-12	11.6819	0.02272727	FarmCPU.Gspeed_C	7.67	<0.001
G%10d	19259	chr4H:527981433:T:A		527981433						4H	No	2.08e-13	12.6819	198	BLINK.Gd10_C	5.27	3.74
G%4d	19259	chr4H:527981433:T:A	HORVU.MOREX.r3.4HG0395710.1	527981433	527979229	527982053	Caleosin		x	4H	Yes	1.13e-06	5.94692	0.04797980	FarmCPU.Gd4_C	4.74	<0.001
G%8d	19259	chr4H:527981433:T:A		527981433						4H	No	2.08e-13	12.6819	198	BLINK.Gd8_C	5.27	3.74
Gspeed	17496	chr4H:1672863:C:T	HORVU.MOREX.r3.4HG0331880.1	1672863	1670006	1674841	Beta-amylase		x	4H	Yes	6.4e-07	6.19382	198	BLINK.Gspeed_C	10.65	12.43
G%10d	21726	chr5H:14470056:G:A	HORVU.MOREX.r3.5HG0426160.1	14470056	14469856	14471358	Disease resistance protein (NBS-LRR class) family	x		5H	Yes	9.28e-07	6.03245	0.03030303	FarmCPU.Gd10_C	6.11	0.09
G%8d	21726	chr5H:14470056:G:A		14470056						5H	No	9.28e-07	6.03245	0.03030303	FarmCPU.Gd8_C	6.1	0.09
G%10d	22598	chr5H:312501130:C:T	HORVU.MOREX.r3.5HG0463050.1	312501130	312500897	312501253	5'-3' exonuclease family protein	x		5H	Yes	4.86e-10	9.31336	198	BLINK.Gd10_C	9.99	9.93
G%8d	22598	chr5H:312501130:C:T		312501130						5H	No	4.86e-10	9.31336	198	BLINK.Gd8_C	9.99	9.93
G%10d	22618	chr5H:320721391:C:G	HORVU.MOREX.r3.5HG0463920.1	320721391	Low C					5H	No	2.9e-07	6.5376	198	BLINK.Gd10_C	4.48	1.13
G%8d	22618	chr5H:320721391:C:G		320721391						5H	No	2.9e-07	6.5376	198	BLINK.Gd8_C	4.48	1.13
G%10d	22724	chr5H:356510708:G:A	HORVU.MOREX.r3.5HG0468940.1	356510708	356712017	356722946	NAD(P)-binding Rossmann-fold superfamily protein		x	5H	No	9.96e-08	7.00174	198	BLINK.Gd10_C	3.11	1.43
G%8d	22724	chr5H:356510708:G:A		356510708						5H	No	9.96e-08	7.00174	198	BLINK.Gd8_C	3.11	1.43
G%10d	24291	chr5H:496479298:G:A	HORVU.MOREX.r3.5HG0497770.1	496479298	496478226	496480360	BAG family molecular chaperone regulator-like protein		x	5H	Yes	4.25e-14	13.3716	198	BLINK.Gd10_C	7.63	5.45
G%8d	24291	chr5H:496479298:G:A		496479298						5H	No	4.25e-14	13.3716	198	BLINK.Gd8_C	7.63	5.45
G%4d	22406	chr5H:150482693:T:C	HORVU.MOREX.r3.5HG0448590.1	150482693	150481103	150487359	WRKY transcription factor		x	5H	Yes	7.41e-07	6.13018	198	BLINK.Gd4_C	5.05	1.79
G%4d	25647	chr5H:543063520:T:C	HORVU.MOREX.r3.5HG0517230.1	543063520	543063083	543063523	VQ motif family protein, expressed	x		5H	Yes	1.42e-08	7.84771	198	BLINK.Gd4_C	4.41	0.77
SL	22029	chr5H:30477592:T:C	HORVU.MOREX.r3.5HG0430860.1	30477592	30475284	30477697	Kinase, putative	x		5H	Yes	4.81e-09	8.31785	0.31818182	FarmCPU.SHL_C	0.89	0.11
SL	220291	chr5H:30477592:T:C		30477592						5H	No	1.31e-07	6.88273	198	BLINK.SHL_C	1.03	26.52
G%4d	28577	chr6H:35202436:T:G		35202436						6H	No	3.88e-11	10.4112	0.02525253	MLMM.Gd4_C	18.68	25.1
G%4d	285772	chr6H:35202436:T:G	HORVU.MOREX.r3.6HG0552970.1	35202436	34991301	34991749	NADH dehydrogenase [ubiquinone] 1 beta subcomplex subunit 3-B		x	6H	No	5.01e-07	6.30016	0.02525253	CMLM.Gd4_C	16.16	78.11
G%4d	285773	chr6H:35202436:T:G		35202436						6H	No	1.9e-33	32.7212	198	BLINK.Gd4_C	22.74	20.16
Gspeed	X28577	chr6H:35202436:T:G		35202436						6H	No	6.92e-10	9.15989	0.02525253	MLMM.Gspeed_C	9.4	12.67
G%10d	38430	chr7H:626568450:C:T	HORVU.MOREX.r3.7HG0750970.1	626568450	626567035	626569313	Protein DETOXIFICATION	x		7H	Yes	4.99e-11	10.3019	198	BLINK.Gd10_C	9.22	6.58
G%8d	38430	chr7H:626568450:C:T		626568450						7H	No	4.99e-11	10.3019	198	BLINK.Gd8_C	9.22	6.58
TRAIT	Marker ID	SNP		Pos						Chr	No	P.value	LOD	MAF	traits	Effect -	PVE%
Gspeed	X375	chr1H:8938031:C:T	HORVU.MOREX.r3.1HG0004220.1	8938031	8937486	8938841	Cysteine proteinase	x		1H	Yes	9.71e-08	7.01278	0.02272727	MLMM.Gspeed_D	-7	22.31
Seedwt	8183	chr2H:572536278:T:C	HORVU.MOREX.r3.2HG0185030.1	572536278	572534622	572540193	Multiprotein-bridging factor, putative		x	2H	Yes	4.41e-07	6.35556	0.489899	FarmCPU.Seedwt_D	-0.105	11.53
RDW	5607	chr2H:25328604:T:C		25328604						2H	No	1.7e-35	34.7696	0.01010101	MLMM.RDW_D	-0.0128	59.62
RDW	56073	chr2H:25328604:T:C		25328604						2H	No	3.08e-30	29.5114	198	BLINK.RDW_D	-0.01145	57.74
RDW	56071	chr2H:25328604:T:C	HORVU.MOREX.r3.2HG0107400.1	25328604	25324985	25329250	Kinase family protein	x		2H	Yes	5.94e-20	19.2262	0.01010101	FarmCPU.RDW_D	-0.00816	0
RDW	56072	chr2H:25328604:T:C		25328604						2H	No	1.13e-08	7.94692	0.01010101	CMLM.RDW_D	-0.00722	0.374
RDW	10323	chr2H:641742088:G:A	HORVU.MOREX.r3.2HG0207520.1	641742088	641741404	641741676	Wound-responsive family protein		x	2H	No	5.29e-07	6.27654	0.01262626	CMLM.RDW_D	-0.00588	0
RDW	8621	chr2H:596332379:G:A	HORVU.MOREX.r3.2HG0189740.2	596332379	596327856	596332766	Acetylglutamate kinase-like protein	x		2H	Yes	1.01e-10	9.99568	0.01262626	MLMM.RDW_D	-0.00561	10.92
RDW	86211	chr2H:596332379:G:A		596332379						2H	No	4.04e-10	9.39362	198	BLINK.RDW_D	-0.0045	11.19
RL	14188	chr3H:513961348:T:C	HORVU.MOREX.r3.3HG0294370.1	513961348	513960748	513961657	Methyl esterase	x		3H	Yes	1.26e-07	6.89963	198	BLINK.RL_D	-0.68	4.21
G%2d	X13827	chr3H:469908093:C:T	HORVU.MOREX.r3.3HG0286190.1	469908093	469905505	469907760	Protodermal factor 1		x	3H	No	1.3e-07	6.88606	0.01767677	FarmCPU.Gd2_D	-5.08	<0.001
G%2d	X14794	chr3H:552642883:G:A	HORVU.MOREX.r3.3HG0303390.1	552642883	552640007	552645352	Dirigent protein 17		x	3H	Yes	3.8e-12	11.4202	0.03787879	FarmCPU.Gd2_D	-4.37	<0.001
RDW	15161	chr3H:564672872:A:C	HORVU.MOREX.r3.3HG0307390.1	564672872	564668561	564670021	2-oxoglutarate (2OG) and Fe(II)-dependent oxygenase superfamily protein		x	3H	No	6.34e-26	25.1979	0.01262626	MLMM.RDW_D	-0.01182	25.82
RDW	151611	chr3H:564672872:A:C		564672872						3H	No	6.32e-18	17.1993	198	BLINK.RDW_D	-0.0082	25.76
RDW	13007	chr3H:141885554:G:A	HORVU.MOREX.r3.3HG0249600.1	141885554	141880413	141885857	Reticulon-like protein	x		3H	Yes	1.87e-07	6.72816	0.01262626	CMLM.RDW_D	-0.00562	28.85
G%6d	19876	chr4H:572733912:G:T	HORVU.MOREX.r3.4HG0406060.1	572733912	572727192	572728908	Agmatine coumaroyltransferase-2		x	4H	No	2.8e-10	9.55284	0.05808081	FarmCPU.Gd6_D	-13.08	4.17
RDW	20916	chr4H:602417124:G:A	HORVU.MOREX.r3.4HG0415570.1	602417124	602416817	602417567	Cortical cell-delineating protein	x		4H	Yes	2.77e-09	8.55752	0.21464646	FarmCPU.RDW_D	-0.000929	0
SL	24077	chr5H:490757115:G:A	HORVU.MOREX.r3.5HG0495430.1	490757115	490754421	490757526	Beta-glucosidase		x	5H	Yes	1.66e-09	8.77989	198	BLINK.SHL_D	-1.33	22.18
RL	23468	chr5H:467410034:C:T	HORVU.MOREX.r3.5HG0487790.1	467410034	467409332	467411563	Cyclin family protein		x	5H	Yes	6.09e-08	7.21538	198	BLINK.RL_D	-1.1	3.68
G%2d	X22074	chr5H:36660118:A:G	HORVU.MOREX.r3.5HG0432280.1	36660118	36658408	36666777	Kinase interacting (KIP1-like) family protein, putative		x	5H	Yes	7.9e-07	6.10237	0.06060606	FarmCPU.Gd2_D	-2.52	3.25
G%2d	X24861	chr5H:516564134:T:C	HORVU.MOREX.r3.5HG0505720.1	516564134	516562157	516566312	Receptor-like protein kinase	x		5H	Yes	1.36e-07	6.86646	0.02020202	MLMM.Gd2_D	-7.02	43.69
RDW	27009	chr5H:578375767:G:C	HORVU.MOREX.r3.5HG0533710.1	578375767	578375483	578376893	Dehydrogenase/reductase	x		5H	Yes	2.09e-07	6.67985	0.01515152	CMLM.RDW_D	-0.00524	6.12
RDW	23849	chr5H:484746524:C:A	LC	484746524						5H	No	1.07e-07	6.97062	198	BLINK.RDW_D	-0.00223	1.42
G%10d	32026	chr6H:560514671:C:G		560514671						6H	No	4.25e-10	9.37161	0.05050505	MLMM.Gd10_D	-11.69	14.37
G%10d	32026	chr6H:560514671:C:G		560514671						6H	No	2.25e-09	8.64782	0.05050505	FarmCPU.Gd10_D	-9.26	0.25
G%10d	32026	chr6H:560514671:C:G		560514671						6H	No	1.73e-13	12.762	198	BLINK.Gd10_D	-11.99	19
G%8d	32026	chr6H:560514671:C:G		560514671						6H	No	1.34e-09	8.8729	0.05050505	FarmCPU.Gd8_D	-9.41	0.31
G%8d	32026	chr6H:560514671:C:G		560514671						6H	No	2.05e-13	12.6882	198	BLINK.Gd8_D	-11.93	19.37
Gspeed	X32026	chr6H:560514671:C:G		560514671						6H	No	9.61e-07	6.01728	0.05050505	MLMM.Gspeed_D	-4.26	9.83
Gspeed	32026	chr6H:560514671:C:G		560514671						6H	No	5.4e-08	7.26761	198	BLINK.Gspeed_D	-4.01	15.17
G%2d	X27556	chr6H:7962039:G:A	HORVU.MOREX.r3.6HG0541280.1	7962039	7961524	7962949	Mitochondrial transcription termination factor-like	x		6H	Yes	3.11e-10	9.50724	0.08585859	FarmCPU.Gd2_D	-2.73	<0.001
G%6d	30239	chr6H:480310319:G:C	HORVU.MOREX.r3.6HG0610180.1	480310319	480309746	480311156	DUF506 family protein		x	6H	Yes	3.04e-07	6.51713	0.01515152	FarmCPU.Gd6_D	-14.16	<0.001
G%6d	32026	chr6H:560514671:C:G	HORVU.MOREX.r3.6HG0633710.1	560514671	560514322	560514978	LysM receptor-like kinase protein	x		6H	Yes	1.24e-08	7.90658	0.05050505	MLMM.Gd6_D	-12.79	13.49
G%6d	32026	chr6H:560514671:C:G		560514671						6H	No	7.4e-10	9.13077	0.05050505	FarmCPU.Gd6_D	-10.44	0.14
RDW	37860	chr7H:613938048:G:A	HORVU.MOREX.r3.7HG0744530.1	613938048	613933659	613939073	disease resistance protein (TIR-NBS-LRR class)	x		7H	Yes	2.84e-07	6.54668	0.01515152	CMLM.RDW_D	-0.00545	12.95
G%6d	38178	chr7H:620907100:C:T	HORVU.MOREX.r3.7HG0748160.1	620907100	620924832	620926531	receptor kinase 1		x	7H	No	6.46e-07	6.18977	0.22474747	FarmCPU.Gd6_D	-4.39	<0.001
RDW	32839	chr7H:13838812:T:A	HORVU.MOREX.r3.7HG0641760.1	13838812	13799742	13800086	K+ uptake permease 9		x	7H	No	1.43e-07	6.84466	0.14141414	MLMM.RDW_D	-0.001356	0.283
RDW	328391	chr7H:13838812:T:A		13838812						7H	No	1.33e-08	7.87615	198	BLINK.RDW_D	-0.001199	0.32
G%6d	1439	chr1H:113962015:C:G	HORVU.MOREX.r3.1HG0026430.1	113962015	113957966	113961953	Proline-rich receptor-like kinase, putative (DUF1421)		x	1H	No	1.25e-09	8.90309	0.01262626	MLMM.Gd6_C	-15.78	16.84
Seedwt	1389	chr1H:83116022:A:G	HORVU.MOREX.r3.1HG0022360.1	83116022	83113352	83116297	transmembrane protein, putative (DUF247)		x	1H	Yes	2.47e-07	6.6073	198	BLINK.Seedwt_C	-0.174	7.49
Seedwt	2525	chr1H:445145369:G:A	HORVU.MOREX.r3.1HG0068820.1	445145369	445143962	445145456	Metacaspase	x		1H	Yes	1.1e-06	5.95861	0.3181818	FarmCPU.Seedwt_C	-0.093	0
SL	5850	chr2H:31251257:T:C	LC	31251257						2H	No	1.56e-07	6.80688	0.10858586	FarmCPU.SHL_C	-2	0
G%10d	4720	chr2H:2602324:G:T	HORVU.MOREX.r3.2HG0096610.1	2602324	2600920	2604010	StAR-related lipid transfer protein		x	2H	Yes	4.85e-10	9.31426	0.01515152	MLMM.Gd10_C	-13.92	22.03
G%10d	8899	chr2H:606315847:T:C		606315847						2H	No	2.96e-07	6.52871	0.04292929	MLMM.Gd10_C	-8.26	2.79
G%10d	8899	chr2H:606315847:T:C		606315847						2H	No	1.1e-10	9.95861	198	BLINK.Gd10_C	-6.44	2.23
G%4d	8899	chr2H:606315847:T:C	HORVU.MOREX.r3.2HG0192890.1	606315847	606313853	606316585	Xyloglucan endotransglucosylase/hydrolase		x	2H	Yes	3.7e-07	6.4318	198	BLINK.Gd4_C	-5.84	1.23
G%8d	8899	chr2H:606315847:T:C		606315847						2H	No	2.96e-07	6.52871	0.04292929	MLMM.Gd8_C	-8.26	2.79
G%8d	8899	chr2H:606315847:T:C		606315847						2H	No	1.1e-10	9.95861	198	BLINK.Gd8_C	-6.44	2.23
G%2d	X8684	chr2H:597869636:G:A	HORVU.MOREX.r3.2HG0190170.1	597869636	597871503	597872123	F-box domain containing protein, expressed		x	2H	No	6.25e-09	8.20412	0.06060606	FarmCPU.Gd2_C	-11.67	<0.001
G%2d	X4894	chr2H:6420868:G:A	LC	6420868						2H	No	7.96e-08	7.09909	0.03030303	FarmCPU.Gd2_C	-15.56	<0.001
G%2d	X10736	chr2H:651453899:C:G	LC	651453899						2H	No	9.29e-08	7.03198	0.02272727	MLMM.Gd2_C	-24.15	69.21
G%4d	5606	chr2H:25328601:A:G	HORVU.MOREX.r3.2HG0107400.1	25328601	25324985	25329250	Kinase family protein	x		2H	Yes	6.1e-08	7.21467	198	BLINK.Gd4_C	-9.22	5.76
G%8d	4720	chr2H:2602324:G:T	HORVU.MOREX.r3.2HG0096610.1	2602324	2600920	2604010	StAR-related lipid transfer protein		x	2H	Yes	4.85e-10	9.31426	0.01515152	MLMM.Gd8_C	-13.92	22.03
SL	11518	chr3H:5848191:G:T	HORVU.MOREX.r3.3HG0221170.1	5848191	5837550	5838941	F-box like protein		x	3H	No	2.69e-08	7.57025	0.14898990	FarmCPU.SHL_C	-1.14	0
SL	16936	chr3H:609276465:G:A	HORVU.MOREX.r3.3HG0325670.1	609276465	609273365	609276758	F-box domain containing protein	x		3H	Yes	4.71e-07	6.32698	0.14393939	FarmCPU.SHL_C	-1.096	0
G%10d	12076	chr3H:18765394:A:G		18765394						3H	No	1.14e-09	8.9431	0.04292929	FarmCPU.Gd10_C	-10.64	<0.001
G%10d	12076	chr3H:18765394:A:G		18765394						3H	No	2.41e-25	24.618	198	BLINK.Gd10_C	-14.3	14.9
G%6d	12076	chr3H:18765394:A:G	HORVU.MOREX.r3.3HG0228050.1	18765394	18767867	18768895	E3 ubiquitin-protein ligase		x	3H	No	1.4e-07	6.85387	0.04292929	FarmCPU.Gd6_C	-9.51	<0.001
G%8d	12076	chr3H:18765394:A:G		18765394						3H	No	1.14e-09	8.9431	0.04292929	FarmCPU.Gd8_C	-10.64	<0.001
G%8d	12076	chr3H:18765394:A:G		18765394						3H	No	2.41e-25	24.618	198	BLINK.Gd8_C	-14.3	14.9
Gspeed	X12076	chr3H:18765394:A:G		18765394						3H	No	1.29e-06	5.88941	0.04292929	FarmCPU.Gspeed_C	-5.69	<0.001
G%4d	14418	chr3H:531575910:G:A	HORVU.MOREX.r3.3HG0297850.1	531575910	531575919	531578722	Non-specific serine/threonine protein kinase		x	3H	No	6.65e-11	10.1772	198	BLINK.Gd4_C	-5.54	1.91
G%6d	13148	chr3H:186046560:G:A	HORVU.MOREX.r3.3HG0255150.1	186046560	186046706	186050591	Sec14p-like phosphatidylinositol transfer family protein		x	3H	No	9.64e-07	6.01592	0.01515152	FarmCPU.Gd6_C	-15.35	<0.001
G%10d	20930	chr4H:602909318:G:A	HORVU.MOREX.r3.4HG0415720.1	602909318	602911030	602912896	Endoglucanase		x	4H	No	4.3e-09	8.36653	0.01767677	MLMM.Gd10_C	-12.95	5.14
G%8d	20930	chr4H:602909318:G:A		602909318						4H	No	4.3e-09	8.36653	0.01767677	MLMM.Gd8_C	-12.95	5.14
G%4d	18083	chr4H:27647432:A:G	HORVU.MOREX.r3.4HG0339820.1	27647432	27763046	27764820	Sugar transporter family protein		x	4H	No	2.84e-08	7.54668	0.21212121	FarmCPU.Gd4_C	-3.34	<0.001
G%6d	19248	chr4H:526333338:A:C	HORVU.MOREX.r3.4HG0395480.1	526333338	526331276	526333560	calcium/calcium/calmodulin-dependent Serine/Threonine-kinase	x		4H	Yes	1.54e-10	9.81248	0.09848485	MLMM.Gd6_C	-6.61	1.78
SL	22622	chr5H:323072464:T:C	HORVU.MOREX.r3.5HG0464370.1	323072464	323069471	323073686	Vacuolar sorting receptor protein		x	5H	Yes	9.19e-07	6.03668	0.16919192	FarmCPU.SHL_C	-0.94	0
G%10d	25050	chr5H:523346728:G:T		523346728						5H	No	7.42e-07	6.1296	0.01515152	CMLM.Gd10_C	-15.08	22.75
G%10d	25050	chr5H:523346728:G:T		523346728						5H	No	7.65e-13	12.1163	198	BLINK.Gd10_C	-12.81	20.25
G%6d	25050	chr5H:523346728:G:T	HORVU.MOREX.r3.5HG0509180.1	523346728	523346702	523349702	Prefoldin subunit 4	x		5H	Yes	1.06e-06	5.97469	0.01515152	CMLM.Gd6_C	-15.84	22.24
G%8d	25050	chr5H:523346728:G:T		523346728						5H	No	7.42e-07	6.1296	0.01515152	CMLM.Gd8_C	-15.08	22.75
G%8d	25050	chr5H:523346728:G:T		523346728						5H	No	7.65e-13	12.1163	198	BLINK.Gd8_C	-12.81	20.25
G%4d	24233	chr5H:494414973:T:C	HORVU.MOREX.r3.5HG0497230.1	494414973	494414838	494424294	PHD-finger family protein, expressed	x		5H	Yes	4.32e-09	8.36452	0.02020202	FarmCPU.Gd4_C	-10.08	<0.001
G%4d	25877	chr5H:547967784:G:A		547967784						5H	No	1.21e-12	11.9172	0.01262626	FarmCPU.Gd4_C	-18.06	<0.001
G%4d	258771	chr5H:547967784:G:A		547967784						5H	No	1.26e-12	11.8996	198	BLINK.Gd4_C	-16.67	11.81
G%6d	25877	chr5H:547967784:G:A	HORVU.MOREX.r3.5HG0519230.1	547967784	547966141	547968270	U3 small nucleolar RNA-associated protein 18-like protein	x		5H	Yes	4.22e-17	16.3747	0.01262626	MLMM.Gd6_C	-27.68	22.93
Gspeed	X25877	chr5H:547967784:G:A		547967784						5H	No	8.02e-09	8.09583	0.01262626	MLMM.Gspeed_C	-13.72	18.4
G%10d	26977	chr5H:577482385:C:G	HORVU.MOREX.r3.5HG0533230.1	577482385	577462596	577464493	Pirin-like protein		x	5H	No	7.53e-10	9.12321	198	BLINK.Gd10_C	-3.67	1.31
G%8d	26977	chr5H:577482385:C:G		577482385						5H	No	7.53e-10	9.12321	198	BLINK.Gd8_C	-3.68	1.31
G%10d	27135	chr5H:582175268:A:T		582175268						5H	No	1.309e-07	6.88306	0.21212121	MLMM.Gd10_C	-4.79	1.34
G%4d	27135	chr5H:582175268:A:T	HORVU.MOREX.r3.5HG0535750.1	582175268	582207461	582212012	Cleavage and polyadenylation specificity factor subunit 3		x	5H	No	1.37e-11	10.8633	198	BLINK.Gd4_C	-4.61	0.67
G%8d	27135	chr5H:582175268:A:T		582175268						5H	No	1.3e-10	9.88606	0.21212121	MLMM.Gd8_C	-4.79	1.34
Seedwt	31432	chr6H:548454590:C:T	HORVU.MOREX.r3.6HG0628050.1	548454590	548449670	548455207	Cytosine-specific methyltransferase		x	6H	Yes	1.4e-08	7.85387	198	BLINK.Seedwt_C	-0.175	12.62
G%10d	30614	chr6H:518070091:G:A	HORVU.MOREX.r3.6HG0617830.1	518070091	517946114	517947817	Cyclin-dependent kinase inhibitor		x	6H	No	2.14e-07	6.66959	0.01262626	FarmCPU.Gd10_C	-11.46	<0.001
G%2d	X28731	chr6H:43748789:G:A	HORVU.MOREX.r3.6HG0555330.1	43748789	43658914	43662482	BURP domain protein RD22		x	6H	No	9.13e-09	8.03953	0.01767677	FarmCPU.Gd2_C	-20.42	8.17
G%4d	285771	chr6H:35202436:T:G	HORVU.MOREX.r3.6HG0552970.1	35202436	34991301	34991749	NADH dehydrogenase [ubiquinone] 1 beta subcomplex subunit 3-B		x	6H	No	1.31e-19	18.8827	0.02525253	FarmCPU.Gd4_C	-17.97	<0.001
G%8d	30614	chr6H:518070091:G:A		518070091						6H	No	2.14e-07	6.66959	0.01262626	FarmCPU.Gd8_C	-11.46	<0.001
Seedwt	35041	chr7H:141748981:C:G	LC	141748981						7H	No	6.55e-08	7.18376	198	BLINK.Seedwt_C	-0.169	11.68
G%10d	32528	chr7H:8170605:C:G		8170605						7H	No	2.86e-21	20.5436	0.01515152	MLMM.Gd10_C	-23.77	41.76
G%10d	32528	chr7H:8170605:C:G		8170605						7H	No	3.56e-08	7.44855	0.01515152	FarmCPU.Gd10_C	-13.27	<0.001
G%10d	32528	chr7H:8170605:C:G		8170605						7H	No	5.18e-07	6.28567	0.01515152	CMLM.Gd10_C	-15.84	33.37
G%2d	X32528	chr7H:8170605:C:G		8170605						7H	No	2.01e-11	10.6968	0.01515152	FarmCPU.Gd2_C	-30.77	<0.001
G%6d	32528	chr7H:8170605:C:G		8170605						7H	No	8.08e-30	29.0926	0.01515152	MLMM.Gd6_C	-34.77	42.33
G%6d	32528	chr7H:8170605:C:G		8170605						7H	No	7.04e-07	6.15243	0.01515152	CMLM.Gd6_C	-16.74	32.56
G%8d	32528	chr7H:8170605:C:G	HORVU.MOREX.r3.7HG0639100.4	8170605	8167657	8170974	6-phosphogluconate dehydrogenase, decarboxylating	x		7H	Yes	2.86e-21	20.5436	0.01515152	MLMM.Gd8_C	-23.77	41.76
G%8d	32528	chr7H:8170605:C:G		8170605						7H	No	3.56e-08	7.44855	0.01515152	FarmCPU.Gd8_C	-13.27	<0.001
G%8d	32528	chr7H:8170605:C:G		8170605						7H	No	5.18e-07	6.28567	0.01515152	CMLM.Gd8_C	-15.84	33.37
Gspeed	X32528	chr7H:8170605:C:G		8170605						7H	No	6.93e-15	14.1593	0.01515152	MLMM.Gspeed_C	-17.89	42.88
Gspeed	32528	chr7H:8170605:C:G		8170605						7H	No	9.67e-07	6.01457	0.01515152	CMLM.Gspeed_C	-12.65	83.62
Gspeed	325281	chr7H:8170605:C:G		8170605						7H	No	2e-07	6.69897	198	BLINK.Gspeed_C	-10.91	68.52
G%4d	32528	chr7H:8170605:C:G		8170605						7H	No	8.15e-10	9.08884	0.01515152	MLMM.Gd4_C	-21.2	29.75
G%4d	325281	chr7H:8170605:C:G		8170605						7H	No	1.28e-15	14.8928	0.01515152	FarmCPU.Gd4_C	-15.2	<0.001
G%4d	325282	chr7H:8170605:C:G		8170605						7H	No	5.33e-23	22.2733	198	BLINK.Gd4_C	-25.99	24.11
G%6d	37745	chr7H:611034910:T:C		611034910						7H	No	4.65e-07	6.33255	0.05050505	FarmCPU.Gd6_C	-7.21	<0.001
G%6d	37745	chr7H:611034910:T:C		611034910						7H	No	7.02e-08	7.15366	198	BLINK.Gd6_C	-9.75	<0.001
Gspeed	X37745	chr7H:611034910:T:C	HORVU.MOREX.r3.7HG0743140.1	611034910	611028098	611035062	Transducin/WD40 repeat protein	x		7H	Yes	1.03e-06	5.98716	0.05050505	MLMM.Gspeed_C	-8.21	1.57
G%4d	37745	chr7H:611034910:T:C		611034910						7H	No	1.87e-14	13.7282	0.05050505	FarmCPU.Gd4_C	-25.87	1.04
G%4d	377451	chr7H:611034910:T:C		611034910						7H	No	7.23e-13	12.1409	198	BLINK.Gd4_C	-12.75	1.69
