# Supplementary material for: GWAS identifies novel loci linked to seedling growth traits in highly diverse barley population under drought stress
Source: Sci Rep. 2025 Mar 24;15:10085. doi: 10.1038/s41598-025-94175-y (PMC11933270; doi:10.1038/s41598-025-94175-y)
Supplement: Supplementary file 3 — Supplementary Material 3 [file 41598_2025_94175_MOESM3_ESM.xlsx]

## Sheet: 198 accession passport informat
Table S 1 The list of genotypes of the worldwide population of barley
ACCID	NICODE	PUID	INSTCODE	ACCENUMB	ORIGCTY	GENUS	SPECIES	SPAUTHOR	SUBTAXA	SUBTAUTHOR	rowtype	ACCENAME	ACQDATE	SAMPSTAT	ANNUALITY	ANCEST	COLLSRC
637619	DEU	10.25642/IPK/GBIS/637619	DEU146	BCC 118	LBY	Hordeum	vulgare	L.	convar. vulgare var. subviolaceum	Körn.	6		1983----	300 (Traditional cultivar/landrace)	spring type		99
637627	DEU	10.25642/IPK/GBIS/637627	DEU146	BCC 126	MAR	Hordeum	vulgare	L.	convar. vulgare var. hybernum	Viborg	6		1985----	300	intermediate (spring)		99
637630	DEU	10.25642/IPK/GBIS/637630	DEU146	BCC 129	MAR	Hordeum	vulgare	L.	convar. vulgare var. hybernum	Viborg	6		1985----	300	spring type		99
637632	DEU	10.25642/IPK/GBIS/637632	DEU146	BCC 131	MAR	Hordeum	vulgare	L.	convar. vulgare var. hybernum	Viborg	6		1985----	300	spring type		99
638385	DEU	10.25642/IPK/GBIS/638385	DEU146	BCC 1367	DEU	Hordeum	vulgare	L.	convar. distichon var. nutans	(Rode) Alef.	2	Apex	2004----	500 (Advanced/improved cultivar)	spring type	Aramir/(Cebeco 6721/(3 (Julia)/(Volla/L 100)))	99
638386	DEU	10.25642/IPK/GBIS/638386	DEU146	BCC 1368	NLD	Hordeum	vulgare	L.	convar. distichon var. nutans	(Rode) Alef.	2	Aramier	2004----	500	spring type	VOLLA/EMIR	99
638388	DEU	10.25642/IPK/GBIS/638388	DEU146	BCC 1370	FRA	Hordeum	vulgare	L.	convar. distichon var. nutans	(Rode) Alef.	2	Beatrice	2004----	500	spring type	(Centa/Iris)/(Piroline/Jet)	99
638389	DEU	10.25642/IPK/GBIS/638389	DEU146	BCC 1371	FRA	Hordeum	vulgare	L.	convar. distichon var. nutans	(Rode) Alef.	2	Beka	2004----	500	spring type	Bethge XIII/Kneifel	99
638392	DEU	10.25642/IPK/GBIS/638392	DEU146	BCC 1374	NLD	Hordeum	vulgare	L.	convar. distichon var. nutans	(Rode) Alef.	2	Gambrinus	2004----	500	spring type	Balder/Strengs Franken 3	99
638394	DEU	10.25642/IPK/GBIS/638394	DEU146	BCC 1376	DNK	Hordeum	vulgare	L.	convar. distichon var. nutans	(Rode) Alef.	2	Carlsberg II	2004----	500	spring type	selection from Carlsberg	99
638395	DEU	10.25642/IPK/GBIS/638395	DEU146	BCC 1377	FRA	Hordeum	vulgare	L.	convar. distichon var. nutans	(Rode) Alef.	2	Ceres	2004----	500	spring type	(Bordia/Kenia)/Piroline	99
638396	DEU	10.25642/IPK/GBIS/638396	DEU146	BCC 1378	GBR	Hordeum	vulgare	L.	convar. distichon var. nutans	(Rode) Alef.	2	Claret	2004----	500	spring type	((Proctor/HP 5466)/Armelle)/Abacus	99
638397	DEU	10.25642/IPK/GBIS/638397	DEU146	BCC 1379	CZE	Hordeum	vulgare	L.	convar. distichon var. nutans	(Rode) Alef.	2	Diamant	2004----	500	spring type	Radiation mutant from Valticky	99
638398	DEU	10.25642/IPK/GBIS/638398	DEU146	BCC 1380	FRA	Hordeum	vulgare	L.	convar. distichon var. nutans	(Rode) Alef.	2	Gavotte	2004----	500	spring type	P 21/Robin/Gitane	99
638399	DEU	10.25642/IPK/GBIS/638399	DEU146	BCC 1381	GBR	Hordeum	vulgare	L.	convar. distichon var. nutans	(Rode) Alef.	2	Georgie	2004----	500	spring type	Vada/Zephyr	99
638416	DEU	10.25642/IPK/GBIS/638416	DEU146	BCC 1398	HUN	Hordeum	vulgare	L.	convar. distichon var. nutans	(Rode) Alef.	2	MK 42	2004----	400 (Breeding/research material)	spring type	MFB 104/Halle 4592/51	99
638418	DEU	10.25642/IPK/GBIS/638418	DEU146	BCC 1400	FRA	Hordeum	vulgare	L.	convar. distichon var. nutans	(Rode) Alef.	2	Natasha	2004----	500	spring type	Triumph/Aramir	99
638420	DEU	10.25642/IPK/GBIS/638420	DEU146	BCC 1402	SWE	Hordeum	vulgare	L.	convar. distichon var. nutans	(Rode) Alef.	2	Pallas	2004----	500	spring type	Radiation mutant from Bonus	99
638421	DEU	10.25642/IPK/GBIS/638421	DEU146	BCC 1403	DEU	Hordeum	vulgare	L.	convar. distichon var. nutans	(Rode) Alef.	2	Perun	2004----	500	spring type	He 1728/Karat	99
638446	DEU	10.25642/IPK/GBIS/638446	DEU146	BCC 1428	GBR	Hordeum	vulgare	L.	convar. distichon var. nutans	(Rode) Alef.	2	Archer	2004----	500	spring type	Selection from Spratt Archer landrace of East and Southern English barleys	99
638448	DEU	10.25642/IPK/GBIS/638448	DEU146	BCC 1430	FRA	Hordeum	vulgare	L.	convar. distichon var. nutans	(Rode) Alef.	2	Chevallier	2004----	500	spring type	Selection from landrace of Allier, France	99
638449	DEU	10.25642/IPK/GBIS/638449	DEU146	BCC 1431	AUT	Hordeum	vulgare	L.	convar. distichon var. nutans	(Rode) Alef.	2	Goldfoil	2004----	500	spring type	selection from Chevallier	99
638450	DEU	10.25642/IPK/GBIS/638450	DEU146	BCC 1432	CZE	Hordeum	vulgare	L.	convar. distichon var. nutans	(Rode) Alef.	2	Hana	2004----	500	spring type	Selection from old landrace Hanna originating from Czechia	99
638451	DEU	10.25642/IPK/GBIS/638451	DEU146	BCC 1433	DEU	Hordeum	vulgare	L.	convar. distichon var. nutans	(Rode) Alef.	2	Heils Franken	2004----	500	spring type	Selection from landrace of Frankia, Germany	99
638457	DEU	10.25642/IPK/GBIS/638457	DEU146	BCC 1439	CZE	Hordeum	vulgare	L.	convar. distichon var. nutans	(Rode) Alef.	2	Kwassitzer Hanna	2004----	500	spring type	Selection from old Hanna	99
638458	DEU	10.25642/IPK/GBIS/638458	DEU146	BCC 1440	AUT	Hordeum	vulgare	L.	convar. distichon var. nutans	(Rode) Alef.	2	Pammers Hohenauer Vollkorn	2004----	500	spring type	Selection from Kneifel P 13	99
638461	DEU	10.25642/IPK/GBIS/638461	DEU146	BCC 1443	DEU	Hordeum	vulgare	L.	convar. distichon var. nutans	(Rode) Alef.	2	Probsteiner Landgerste	2004----	300	spring type	Selection from landrace of Schleswig, Germany	99
638462	DEU	10.25642/IPK/GBIS/638462	DEU146	BCC 1444	CZE	Hordeum	vulgare	L.	convar. distichon var. nutans	(Rode) Alef.	2	Slovensky 802	2004----	500	spring type	Selection from KM 9-13 Opavsky	99
638463	DEU	10.25642/IPK/GBIS/638463	DEU146	BCC 1445	FRA	Hordeum	vulgare	L.	convar. distichon var. nutans	(Rode) Alef.	2	Souche 142	2004----	400	spring type	Selection from landrace of the Upper Rhine region, France	99
638466	DEU	10.25642/IPK/GBIS/638466	DEU146	BCC 1448	FIN	Hordeum	vulgare	L.	convar. vulgare var. hybernum	Viborg	6	Agneta	2004----	500	spring type	ASA/FRISIA//4*EDDA II/MONTE CRISTO	99
638470	DEU	10.25642/IPK/GBIS/638470	DEU146	BCC 1452	NLD	Hordeum	vulgare	L.	convar. vulgare var. hybernum	Viborg	6	Bigo	2004----	500	spring type	Selection from landrace of the Netherlands	99
638471	DEU	10.25642/IPK/GBIS/638471	DEU146	BCC 1453	FIN	Hordeum	vulgare	L.	convar. vulgare var. hybernum	Viborg	6	Olli	2004----	500	spring type	Selection from Finnish landrace	99
638473	DEU	10.25642/IPK/GBIS/638473	DEU146	BCC 1455	RUS	Hordeum	vulgare	L.	convar. vulgare var. hybernum	Viborg	6	Belogorskij	2004----	500	spring type		99
638475	DEU	10.25642/IPK/GBIS/638475	DEU146	BCC 1457	RUS	Hordeum	vulgare	L.	convar. distichon var. nutans	(Rode) Alef.	2	Risk	2004----	500	spring type		99
638477	DEU	10.25642/IPK/GBIS/638477	DEU146	BCC 1459	RUS	Hordeum	vulgare	L.	convar. distichon var. nutans	(Rode) Alef.	2	Temp	2004----	500	spring type	Mutant of Krasnodar 35	99
638479	DEU	10.25642/IPK/GBIS/638479	DEU146	BCC 1461	RUS	Hordeum	vulgare	L.	convar. distichon var. medicum	Körn.	2	Omskij 80	2004----	400	spring type		99
638481	DEU	10.25642/IPK/GBIS/638481	DEU146	BCC 1463	RUS	Hordeum	vulgare	L.	convar. distichon var. nutans	(Rode) Alef.	2	Primorskij 89	2004----	500	spring type	K-19660/Ussuriyski 8	99
638483	DEU	10.25642/IPK/GBIS/638483	DEU146	BCC 1465	UKR	Hordeum	vulgare	L.	convar. distichon var. nutans	(Rode) Alef.	2	Doneckij 650	2004----	500	spring type	Spartan/Medicum 513	99
637650	DEU	10.25642/IPK/GBIS/637650	DEU146	BCC 149	MAR	Hordeum	vulgare	L.	convar. vulgare var. hybernum	Viborg	6		1985----	300	winter type		99
638524	DEU	10.25642/IPK/GBIS/638524	DEU146	BCC 1506	UKR	Hordeum	vulgare	L.	convar. distichon var. medicum	Körn.	2	Odesskij 36	2004----	400	spring type	Donetzkij 650/Stepovi	99
638542	DEU	10.25642/IPK/GBIS/638542	DEU146	BCC 1524	DEU	Hordeum	vulgare	L.	convar. distichon var. nutans	(Rode) Alef.	2	Bavaria; Ackermanns Bavaria [synonym]	2004----	500	spring type	Selection from landrace of Lower Bavaria	99
638579	DEU	10.25642/IPK/GBIS/638579	DEU146	BCC 1561	BGR	Hordeum	vulgare	L.	convar. vulgare var. hybernum	Viborg	6		2004----	300	spring type		99
638583	DEU	10.25642/IPK/GBIS/638583	DEU146	BCC 1565	ALB	Hordeum	vulgare	L.	convar. vulgare var. hybernum	Viborg	6		1946----	300	spring type		99
638584	DEU	10.25642/IPK/GBIS/638584	DEU146	BCC 1566	GRC	Hordeum	vulgare	L.	convar. distichon var. nutans	(Rode) Alef.	2		1946----	300	spring type		99
638607	DEU	10.25642/IPK/GBIS/638607	DEU146	BCC 1589	ITA	Hordeum	vulgare	L.	convar. distichon var. nutans	(Rode) Alef.	2		1985----	300	spring type		99
637662	DEU	10.25642/IPK/GBIS/637662	DEU146	BCC 161	MAR	Hordeum	vulgare	L.	convar. vulgare var. hybernum	Viborg	6		1987----	300			99
637668	DEU	10.25642/IPK/GBIS/637668	DEU146	BCC 167	OMN	Hordeum	vulgare	L.	convar. vulgare var. rikotense	Regel	6	Shayir IG 32973	1987----	300	spring type		99
637674	DEU	10.25642/IPK/GBIS/637674	DEU146	BCC 173	PAK	Hordeum	vulgare	L.			6		1974----	300	spring type		99
637683	DEU	10.25642/IPK/GBIS/637683	DEU146	BCC 182	PAK	Hordeum	vulgare	L.	convar. vulgare var. asiaticum	(Vavilov) Mansf.	6		1986----	300	spring type		99
637691	DEU	10.25642/IPK/GBIS/637691	DEU146	BCC 190	SYR	Hordeum	vulgare	L.	convar. distichon var. nigrescens	Körn.	2		1981----	300	intermediate (spring)		99
637693	DEU	10.25642/IPK/GBIS/637693	DEU146	BCC 192	SYR	Hordeum	vulgare	L.	convar. distichon var. nigrescens	Körn.	2		1981----	300	intermediate (spring)		99
637696	DEU	10.25642/IPK/GBIS/637696	DEU146	BCC 195	SYR	Hordeum	vulgare	L.	convar. distichon var. nutans	(Rode) Alef.	2		1981----	300	intermediate (spring)		99
637698	DEU	10.25642/IPK/GBIS/637698	DEU146	BCC 197	SYR	Hordeum	vulgare	L.	convar. distichon var. nutans	(Rode) Alef.	2		1981----	300	intermediate (spring)		99
637719	DEU	10.25642/IPK/GBIS/637719	DEU146	BCC 218	TJK	Hordeum	vulgare	L.	convar. vulgare var. asiaticum	(Vavilov) Mansf.	6	K-14943	2004----	300	spring type		99
637720	DEU	10.25642/IPK/GBIS/637720	DEU146	BCC 219	TJK	Hordeum	vulgare	L.	convar. vulgare var. asiaticum	(Vavilov) Mansf.	6	K-10628	2004----	300	spring type		99
637504	DEU	10.25642/IPK/GBIS/637504	DEU146	BCC 3	AFG	Hordeum	vulgare	L.	convar. distichon var. nutans	(Rode) Alef.	2		1965----	300	spring type		99
637807	DEU	10.25642/IPK/GBIS/637807	DEU146	BCC 421	CHN	Hordeum	vulgare	L.	convar. vulgare var. hybernum	Viborg	6	Xin Mai 1 Hao	2004----	500	spring type		99
637809	DEU	10.25642/IPK/GBIS/637809	DEU146	BCC 423	CHN	Hordeum	vulgare	L.	convar. vulgare var. subpyramidatum	(Orlov) Mansf.	6	Gang Tuo Qing Ke 1 hao	2004----	500	spring type		99
637813	DEU	10.25642/IPK/GBIS/637813	DEU146	BCC 427	CHN	Hordeum	vulgare	L.	convar. distichon var. breve	Alef.	2	E Dong 85-1	2004----	400	spring type		99
637818	DEU	10.25642/IPK/GBIS/637818	DEU146	BCC 432	CHN	Hordeum	vulgare	L.	convar. distichon var. nutans	(Rode) Alef.	2	Fu 8	2004----	400	spring type		99
637820	DEU	10.25642/IPK/GBIS/637820	DEU146	BCC 434	CHN	Hordeum	vulgare	L.	convar. distichon var. breve	Alef.	2	E nong 82-6003	2004----	400	spring type		99
637822	DEU	10.25642/IPK/GBIS/637822	DEU146	BCC 436	CHN	Hordeum	vulgare	L.	convar. vulgare var. hybernum	Viborg	6	Vladivostok	2004----	500	spring type		99
637824	DEU	10.25642/IPK/GBIS/637824	DEU146	BCC 438	CHN	Hordeum	vulgare	L.	convar. vulgare var. hybernum	Viborg	6	Manchuria Native 1	2004----	500	spring type		99
637825	DEU	10.25642/IPK/GBIS/637825	DEU146	BCC 439	CHN	Hordeum	vulgare	L.	convar. vulgare var. nigrum	(Willd.) Link	6	Fengtien Black	2004----	500	spring type		99
637831	DEU	10.25642/IPK/GBIS/637831	DEU146	BCC 445	CHN	Hordeum	vulgare	L.	convar. vulgare var. hybernum	Viborg	6	Fuchin	2004----	500	spring type		99
637832	DEU	10.25642/IPK/GBIS/637832	DEU146	BCC 446	CHN	Hordeum	vulgare	L.	convar. vulgare var. hybernum	Viborg	6	Harbin Native	2004----	500	spring type		99
637833	DEU	10.25642/IPK/GBIS/637833	DEU146	BCC 447	CHN	Hordeum	vulgare	L.	convar. vulgare var. hybernum	Viborg	6	Mulan	2004----	500	spring type		99
637888	DEU	10.25642/IPK/GBIS/637888	DEU146	BCC 502	CHN	Hordeum	vulgare	L.	convar. vulgare var. hybernum	Viborg	6	Itu Native	2004----	500	spring type		99
637913	DEU	10.25642/IPK/GBIS/637913	DEU146	BCC 527	IND	Hordeum	vulgare	L.	convar. vulgare var. breviaristatum	(Vavilov) Mansf.	6	BHS169	2004----	400	spring type		99
637919	DEU	10.25642/IPK/GBIS/637919	DEU146	BCC 533	IND	Hordeum	vulgare	L.	convar. vulgare var. hybernum	Viborg	6	Lakhan	2004----	500	spring type		99
637921	DEU	10.25642/IPK/GBIS/637921	DEU146	BCC 535	IND	Hordeum	vulgare	L.	convar. vulgare var. hybernum	Viborg	6	PL 172	2004----	400	spring type		99
637924	DEU	10.25642/IPK/GBIS/637924	DEU146	BCC 538	IND	Hordeum	vulgare	L.	convar. vulgare var. hybernum	Viborg	6	Rewari	2004----	500	spring type		99
637963	DEU	10.25642/IPK/GBIS/637963	DEU146	BCC 577	IND	Hordeum	vulgare	L.	convar. vulgare var. hybernum	Viborg	6	Pandukeshwar 2	2004----	500	spring type		99
638028	DEU	10.25642/IPK/GBIS/638028	DEU146	BCC 642	JPN	Hordeum	vulgare	L.	convar. vulgare var. hybernum	Viborg	6	Nigatsuko	2004----	500	spring type		99
638061	DEU	10.25642/IPK/GBIS/638061	DEU146	BCC 675	KOR	Hordeum	vulgare	L.	convar. distichon var. nutans	(Rode) Alef.	2	Hyanmaeg	2004----	500	spring type		99
638081	DEU	10.25642/IPK/GBIS/638081	DEU146	BCC 695	KOR	Hordeum	vulgare	L.	convar. vulgare var. densum	Sér.	6	Tongyeong Covered 1	2004----	500	spring type		99
638104	DEU	10.25642/IPK/GBIS/638104	DEU146	BCC 718	KOR	Hordeum	vulgare	L.	convar. vulgare var. hybernum	Viborg	6	Sariweon Yugmobori 1	2004----	500	spring type		99
638118	DEU	10.25642/IPK/GBIS/638118	DEU146	BCC 732	NPL	Hordeum	vulgare	L.	convar. vulgare var. hybernum	Viborg	6	Gho 4	1953----	300	spring type		99
638162	DEU	10.25642/IPK/GBIS/638162	DEU146	BCC 776	NPL	Hordeum	vulgare	L.	convar. vulgare var. breviaristatum	(Vavilov) Mansf.	6	TKN24b	2004----	300	spring type		99
638172	DEU	10.25642/IPK/GBIS/638172	DEU146	BCC 806	MEX	Hordeum	vulgare	L.			6	Aliso	2004----	500	spring type	Gloria/3/CI2325/CI1225//Boy*2/3*Surb/4/CI9650	99
638173	DEU	10.25642/IPK/GBIS/638173	DEU146	BCC 807	URY	Hordeum	vulgare	L.	convar. vulgare var. coerulescens	Sér.	6	Ancap 2	2004----	500	spring type		99
638178	DEU	10.25642/IPK/GBIS/638178	DEU146	BCC 812	MEX	Hordeum	vulgare	L.			2	Arupo	2004----	500	spring type	5604/10251/3/Emir/Shabet/CM67/4/F3 Bulk Hip	99
638180	DEU	10.25642/IPK/GBIS/638180	DEU146	BCC 814	USA	Hordeum	vulgare	L.	convar. vulgare var. hybernum	Viborg	6	Atlas 68	2004----	400	spring type	3*Atlas/CIho 3920-1//Atlas 46/3/4*Atlas/CIho 1179//2*Atlas 57*2	99
638183	DEU	10.25642/IPK/GBIS/638183	DEU146	BCC 817	USA	Hordeum	vulgare	L.			6	Beecher	2004----	500	spring type	Atlas/Vaughn	99
638184	DEU	10.25642/IPK/GBIS/638184	DEU146	BCC 818	USA	Hordeum	vulgare	L.			6	Belford	2004----	500	spring type	Beldi Giant/Horsford	99
638210	DEU	10.25642/IPK/GBIS/638210	DEU146	BCC 844	COL	Hordeum	vulgare	L.	convar. vulgare var. hybernum	Viborg	6	Chia	2004----	500	spring type	CI2325/CI1225//Boyaca*2/Surbata*3	99
638218	DEU	10.25642/IPK/GBIS/638218	DEU146	BCC 852	CAN	Hordeum	vulgare	L.	convar. vulgare var. hybernum	Viborg	6	Diamond	2004----	500	spring type	Galt/Unitan	99
638223	DEU	10.25642/IPK/GBIS/638223	DEU146	BCC 857	MEX	Hordeum	vulgare	L.	convar. vulgare var. hybernum	Viborg	6	Esperanza	2004----	500	spring type		99
638226	DEU	10.25642/IPK/GBIS/638226	DEU146	BCC 860	URY	Hordeum	vulgare	L.			2	FNC 1	2004----	400	spring type	Bido/Magnif 102-c	99
638227	DEU	10.25642/IPK/GBIS/638227	DEU146	BCC 861	URY	Hordeum	vulgare	L.	convar. distichon var. nutans	(Rode) Alef.	2	FNC 6-1	2004----	400	spring type	Breuns Villa/Magnif 104	99
638234	DEU	10.25642/IPK/GBIS/638234	DEU146	BCC 868	MEX	Hordeum	vulgare	L.			6	Gloria/Come	2004----	400	spring type	Bco.Mr/Avt/Cel//Lignee527//Tllo//Sot//2762//Bc//11012.2//Tern//H252	99
638235	DEU	10.25642/IPK/GBIS/638235	DEU146	BCC 869	MEX	Hordeum	vulgare	L.			2	Gobernadora	2004----	500	spring type	OC640/Mari/Pioneer/3/Maris Canon	99
638241	DEU	10.25642/IPK/GBIS/638241	DEU146	BCC 875	USA	Hordeum	vulgare	L.			6	Hazen	2004----	500	spring type	Glenn/4/Nordic//Dickson/Trophy/3/Azure	99
638247	DEU	10.25642/IPK/GBIS/638247	DEU146	BCC 881	CAN	Hordeum	vulgare	L.			6	Husky	2004----	500	spring type	Peatland/Regal 2/OAC 21 3/Newal	99
638254	DEU	10.25642/IPK/GBIS/638254	DEU146	BCC 888	CAN	Hordeum	vulgare	L.			6	Keystone	2004----	500	spring type	Vantage/Jet//2*Vantmore	99
638265	DEU	10.25642/IPK/GBIS/638265	DEU146	BCC 899	CHL	Hordeum	vulgare	L.	convar. distichon var. nutans	(Rode) Alef.	2	Libra	2004----	500	spring type	Pauline/Kristina	99
638279	DEU	10.25642/IPK/GBIS/638279	DEU146	BCC 913	USA	Hordeum	vulgare	L.	convar. distichon var. medicum	Körn.	2	Otis	2004----	500	spring type	Nunsin, CIho6009/Spartan, CIho5027	99
638293	DEU	10.25642/IPK/GBIS/638293	DEU146	BCC 927	PER	Hordeum	vulgare	L.	convar. vulgare var. hybernum	Viborg	6	Sacasco 1	2004----	500	spring type		99
638295	DEU	10.25642/IPK/GBIS/638295	DEU146	BCC 929	CAN	Hordeum	vulgare	L.			2	Sanalta	2004----	500	spring type	Smooth Awn/Duckbill	99
637594	DEU	10.25642/IPK/GBIS/637594	DEU146	BCC 93	IRQ	Hordeum	vulgare	L.	convar. distichon var. nutans	(Rode) Alef.	2	IQ 70061	2004----	300	intermediate (spring)		99
25728	DEU	10.25642/IPK/GBIS/25728	DEU146	HOR 10085	LBY	Hordeum	vulgare	L.	convar. vulgare var. rikotense	Regel	6		1982----	300	spring type		99
25750	DEU	10.25642/IPK/GBIS/25750	DEU146	HOR 10107	LBY	Hordeum	vulgare	L.	convar. vulgare	(Schiem.) Mansf.	6	tarida [vernacular name]	1983----	300	spring type		99
25757	DEU	10.25642/IPK/GBIS/25757	DEU146	HOR 10114	LBY	Hordeum	vulgare	L.	convar. vulgare	(Schiem.) Mansf.	6	tarida [vernacular name]	1983----	300	spring type		99
25775	DEU	10.25642/IPK/GBIS/25775	DEU146	HOR 10132	LBY	Hordeum	vulgare	L.	convar. vulgare var. hybernum	Viborg	6	bildi [vernacular name]	1983----	300	spring type		99
26193	DEU	10.25642/IPK/GBIS/26193	DEU146	HOR 10487	ETH	Hordeum	vulgare	L.	convar. vulgare var. nigripallidum	Regel	6		1984----	300	spring type		99
386066	DEU	10.25642/IPK/GBIS/386066	DEU146	HOR 10727	SDN	Hordeum	vulgare	L.	convar. vulgare var. hybernum	Viborg	6	Bahatmi 26	1988----	400	spring type		99
70326	DEU	10.25642/IPK/GBIS/70326	DEU146	HOR 10983	TUN	Hordeum	vulgare	L.	convar. vulgare var. hybernum	Viborg	6		1990----	300	spring type		99
70327	DEU	10.25642/IPK/GBIS/70327	DEU146	HOR 10984	TUN	Hordeum	vulgare	L.	convar. vulgare var. hybernum	Viborg	6		1990----	300	spring type		99
70328	DEU	10.25642/IPK/GBIS/70328	DEU146	HOR 10985	TUN	Hordeum	vulgare	L.	convar. vulgare var. hybernum	Viborg	6		1990----	300	spring type		99
70329	DEU	10.25642/IPK/GBIS/70329	DEU146	HOR 10986	TUN	Hordeum	vulgare	L.	convar. distichon var. nutans	(Rode) Alef.	6		1990----	300	spring type		99
86318	DEU	10.25642/IPK/GBIS/86318	DEU146	HOR 11173	TUN	Hordeum	vulgare	L.	convar. vulgare var. hybernum	Viborg	6	scha'ir [vernacular name]	1993----	300	spring type		99
86319	DEU	10.25642/IPK/GBIS/86319	DEU146	HOR 11174	TUN	Hordeum	vulgare	L.	convar. vulgare var. hybernum	Viborg	6	scha'ir [vernacular name]	1993----	300	spring type		99
86341	DEU	10.25642/IPK/GBIS/86341	DEU146	HOR 11178	TUN	Hordeum	vulgare	L.	convar. vulgare var. subpyramidatum	(Orlov) Mansf.	6	scha'ir [vernacular name]	1993----	300	spring type		99
86342	DEU	10.25642/IPK/GBIS/86342	DEU146	HOR 11179	TUN	Hordeum	vulgare	L.	convar. vulgare var. hybernum	Viborg	6	scha'ir [vernacular name]	1993----	300	spring type		99
55299	DEU	10.25642/IPK/GBIS/55299	DEU146	HOR 11341	TUN	Hordeum	vulgare	L.	convar. vulgare var. hybernum	Viborg	6		1994----	300	winter type		99
99056	DEU	10.25642/IPK/GBIS/99056	DEU146	HOR 13413	MAR	Hordeum	vulgare	L.	convar. vulgare var. hybernum	Viborg	6		1986----	300	spring type		20
99082	DEU	10.25642/IPK/GBIS/99082	DEU146	HOR 13440	MAR	Hordeum	vulgare	L.	convar. vulgare var. hybernum	Viborg	6		1986----	300	spring type		20
99117	DEU	10.25642/IPK/GBIS/99117	DEU146	HOR 13447	MAR	Hordeum	vulgare	L.	convar. vulgare var. coerulescens	Sér.	6		1986----	300	spring type		20
247131	DEU	10.25642/IPK/GBIS/247131	DEU146	HOR 14279	SDN	Hordeum	vulgare	L.	convar. vulgare var. hybernum	Viborg	6	SENAFE	20030211	300	spring type		99
240887	DEU	10.25642/IPK/GBIS/240887	DEU146	HOR 15631	SDN	Hordeum	vulgare	L.	convar. vulgare var. revelatum	Körn.	6	KEREN	20030423	300	spring type		99
258318	DEU	10.25642/IPK/GBIS/258318	DEU146	HOR 15956	SDN	Hordeum	vulgare	L.			INT.	ASMARA	20030425	300	spring type		99
259270	DEU	10.25642/IPK/GBIS/259270	DEU146	HOR 16107	EGY	Hordeum	vulgare	L.			6	KAIRO LINIE II	20030428	400	spring type		99
226233	DEU	10.25642/IPK/GBIS/226233	DEU146	HOR 16287	SDN	Hordeum	vulgare	L.			2	ASMARE GRUENKOERNIG	20030428	300	spring type		99
254552	DEU	10.25642/IPK/GBIS/254552	DEU146	HOR 16359	SDN	Hordeum	vulgare	L.			2	ANTALO	20030429	300	spring type		99
226308	DEU	10.25642/IPK/GBIS/226308	DEU146	HOR 16360	SDN	Hordeum	vulgare	L.			2	MAKALLE	20030429	300	spring type		99
245633	DEU	10.25642/IPK/GBIS/245633	DEU146	HOR 16965	SDN	Hordeum	vulgare	L.	convar. distichon var. hypianthinum	Körn.	2	MAKALLE	20030506	300	spring type		99
229455	DEU	10.25642/IPK/GBIS/229455	DEU146	HOR 19027	EGY	Hordeum	vulgare	L.			2	AEGYPTEN	20030521	300	spring type		99
18065	DEU	10.25642/IPK/GBIS/18065	DEU146	HOR 1938	EGY	Hordeum	vulgare	L.	convar. vulgare var. hybernum	Viborg	6	Ägyptische Vierzeilige Sommergerste	19530323	500	spring type		99
258307	DEU	10.25642/IPK/GBIS/258307	DEU146	HOR 19380	ESP	Hordeum	vulgare	L.			2	LADILLA DE FUENTEPINEL	20030523	300	winter type		99
18341	DEU	10.25642/IPK/GBIS/18341	DEU146	HOR 2252	EGY	Hordeum	vulgare	L.	convar. vulgare var. nigrum	(Willd.) Link	2	Ägyptische Zweizeilige	19540323	500	spring type		99
18347	DEU	10.25642/IPK/GBIS/18347	DEU146	HOR 2258	TUN	Hordeum	vulgare	L.	convar. vulgare var. hybernum	Viborg	6	Orge Blanche, du Cap Bon	1954----	500	spring type		99
18511	DEU	10.25642/IPK/GBIS/18511	DEU146	HOR 2474	DZA	Hordeum	vulgare	L.	convar. vulgare var. hybernum	Viborg	6	Modia	19600402	500	spring type		99
18512	DEU	10.25642/IPK/GBIS/18512	DEU146	HOR 2475	MAR	Hordeum	vulgare	L.	convar. vulgare var. hybernum	Viborg	6	Marocco	19600402	500	spring type		99
18513	DEU	10.25642/IPK/GBIS/18513	DEU146	HOR 2476	EGY	Hordeum	vulgare	L.	convar. vulgare var. hybernum	Viborg	6	Estate	19600402	500	spring type		99
18514	DEU	10.25642/IPK/GBIS/18514	DEU146	HOR 2477	MAR	Hordeum	vulgare	L.	convar. deficiens var. asmaricum	(Orlov) Mansf.	6	Noire Maroc	1960----	400	spring type		99
18516	DEU	10.25642/IPK/GBIS/18516	DEU146	HOR 2479	MAR	Hordeum	vulgare	L.	convar. vulgare var. hybernum	Viborg	6	Precoce du Maroc	19600404	500	spring type		99
18593	DEU	10.25642/IPK/GBIS/18593	DEU146	HOR 2561	ETH	Hordeum	vulgare	L.	convar. vulgare var. coeleste	L.	6		19600401	300	spring type		99
18646	DEU	10.25642/IPK/GBIS/18646	DEU146	HOR 2615	DZA	Hordeum	vulgare	L.	convar. deficiens var. subinerme	Körn.	6	Sicapri 7	19600404	500	spring type		99
18648	DEU	10.25642/IPK/GBIS/18648	DEU146	HOR 2617	DZA	Hordeum	vulgare	L.	convar. deficiens var. subinerme	Körn.	6	Simavi 322	19600404	400	spring type		99
18649	DEU	10.25642/IPK/GBIS/18649	DEU146	HOR 2618	DZA	Hordeum	vulgare	L.	convar. vulgare var. hybernum	Viborg	6	Alger 42	19600404	400	spring type		99
18650	DEU	10.25642/IPK/GBIS/18650	DEU146	HOR 2619	DZA	Hordeum	vulgare	L.	convar. vulgare var. hybernum	Viborg	6	Alger 48	19600404	400	spring type		99
18651	DEU	10.25642/IPK/GBIS/18651	DEU146	HOR 2620	DZA	Hordeum	vulgare	L.	convar. vulgare var. hybernum	Viborg	6	Alger 183	19600404	400	spring type		99
18762	DEU	10.25642/IPK/GBIS/18762	DEU146	HOR 2733	DZA	Hordeum	vulgare	L.	convar. distichon var. erectum	(Rode) Alef.	2	Hybride 01871	19610325	412 (Hybrid)	spring type		99
18922	DEU	10.25642/IPK/GBIS/18922	DEU146	HOR 2895	DZA	Hordeum	vulgare	L.	convar. distichon var. erectum	(Rode) Alef.	2	Algerie 48	19610325	400	spring type		99
19019	DEU	10.25642/IPK/GBIS/19019	DEU146	HOR 3001	EGY	Hordeum	vulgare	L.	convar. vulgare var. hybernum	Viborg	6	Luxor	19640416	500	spring type		99
19551	DEU	10.25642/IPK/GBIS/19551	DEU146	HOR 3555	DZA	Hordeum	vulgare	L.	convar. vulgare var. parallelum	Körn.	6	Batna	19630403	500	spring type		99
19704	DEU	10.25642/IPK/GBIS/19704	DEU146	HOR 3711	EGY	Hordeum	vulgare	L.	convar. vulgare var. trifurcatum	(Schlecht.) Wender.	6	Ägyptische Dreizack	196411--	500	spring type		99
19799	DEU	10.25642/IPK/GBIS/19799	DEU146	HOR 3813	TUN	Hordeum	vulgare	L.	convar. vulgare var. hybernum	Viborg	6	Ariana	196411--	500	spring type		99
19999	DEU	10.25642/IPK/GBIS/19999	DEU146	HOR 4023	MAR	Hordeum	vulgare	L.	convar. vulgare var. hybernum	Viborg	6	Marocco	196411--	500	spring type		99
20054	DEU	10.25642/IPK/GBIS/20054	DEU146	HOR 4081	DZA	Hordeum	vulgare	L.	convar. vulgare var. hybernum	Viborg	6		19660406	300	spring type		99
20077	DEU	10.25642/IPK/GBIS/20077	DEU146	HOR 4105	TUN	Hordeum	vulgare	L.	convar. vulgare var. hybernum	Viborg	6	Bessert 14	19651002	400	winter type		99
20118	DEU	10.25642/IPK/GBIS/20118	DEU146	HOR 4147	DZA	Hordeum	vulgare	L.	convar. vulgare var. hybernum	Viborg	6		19650813	300	winter type		99
20119	DEU	10.25642/IPK/GBIS/20119	DEU146	HOR 4148	DZA	Hordeum	vulgare	L.	convar. vulgare var. hybernum	Viborg	6		19650813	300	winter type		99
20120	DEU	10.25642/IPK/GBIS/20120	DEU146	HOR 4149	DZA	Hordeum	vulgare	L.	convar. vulgare var. hybernum	Viborg	6		19650813	300	winter type		99
20121	DEU	10.25642/IPK/GBIS/20121	DEU146	HOR 4150	DZA	Hordeum	vulgare	L.	convar. vulgare var. hybernum	Viborg	6		19650813	300	spring type		99
20122	DEU	10.25642/IPK/GBIS/20122	DEU146	HOR 4151	DZA	Hordeum	vulgare	L.	convar. vulgare var. hybernum	Viborg	6		19650813	300	winter type		99
20154	DEU	10.25642/IPK/GBIS/20154	DEU146	HOR 4183	TUN	Hordeum	vulgare	L.	convar. distichon var. erectum	(Rode) Alef.	6		19650813	300	winter type		99
20155	DEU	10.25642/IPK/GBIS/20155	DEU146	HOR 4184	TUN	Hordeum	vulgare	L.	convar. vulgare var. hybernum	Viborg	6		19650813	300	winter type		99
20362	DEU	10.25642/IPK/GBIS/20362	DEU146	HOR 4397	MAR	Hordeum	vulgare	L.	convar. vulgare var. hybernum	Viborg	6	Marzaga	1968----	500	spring type		99
20696	DEU	10.25642/IPK/GBIS/20696	DEU146	HOR 4763	DZA	Hordeum	vulgare	L.	convar. vulgare var. hybernum	Viborg	6		19720327	300	spring type		99
21095	DEU	10.25642/IPK/GBIS/21095	DEU146	HOR 5185	ETH	Hordeum	vulgare	L.	convar. vulgare var. coeleste	L.	6		19670329	300	spring type		99
21123	DEU	10.25642/IPK/GBIS/21123	DEU146	HOR 5213	ETH	Hordeum	vulgare	L.	convar. vulgare var. duplinigrum	Körn.	6		19670329	300	spring type		99
21166	DEU	10.25642/IPK/GBIS/21166	DEU146	HOR 5256	ETH	Hordeum	vulgare	L.	convar. vulgare var. hybernum	Viborg	6		19670329	300	spring type		99
21194	DEU	10.25642/IPK/GBIS/21194	DEU146	HOR 5284	ETH	Hordeum	vulgare	L.	convar. labile var. deficiens-hybernum	(Schiem.) Mansf.	6		19670329	300	spring type		99
21320	DEU	10.25642/IPK/GBIS/21320	DEU146	HOR 5410	ETH	Hordeum	vulgare	L.	convar. vulgare var. hybernum	Viborg	6		19680328	300	spring type		99
21388	DEU	10.25642/IPK/GBIS/21388	DEU146	HOR 5478	ETH	Hordeum	vulgare	L.	convar. deficiens var. deficiens	(Steud.) Körn.	6		19670330	300	spring type		99
21473	DEU	10.25642/IPK/GBIS/21473	DEU146	HOR 5563	ETH	Hordeum	vulgare	L.	convar. vulgare var. nudipyramidatum	Körn.	6		19670330	300	spring type		99
21503	DEU	10.25642/IPK/GBIS/21503	DEU146	HOR 5593	ETH	Hordeum	vulgare	L.	convar. vulgare var. horsfordianum	Wittm.	6		19680328	300	spring type		99
21657	DEU	10.25642/IPK/GBIS/21657	DEU146	HOR 5747	ETH	Hordeum	vulgare	L.	convar. vulgare var. nigrum	(Willd.) Link	6		19670330	300	spring type		99
21735	DEU	10.25642/IPK/GBIS/21735	DEU146	HOR 5825	ETH	Hordeum	vulgare	L.	convar. deficiens var. deficiens	(Steud.) Körn.	6		19680328	300	spring type		99
22009	DEU	10.25642/IPK/GBIS/22009	DEU146	HOR 6099	ETH	Hordeum	vulgare	L.	convar. vulgare var. hybernum	Viborg	6		19670330	300	spring type		99
22145	DEU	10.25642/IPK/GBIS/22145	DEU146	HOR 6235	ETH	Hordeum	vulgare	L.	convar. distichon var. nutans	(Rode) Alef.	2		19680328	300	spring type		99
22172	DEU	10.25642/IPK/GBIS/22172	DEU146	HOR 6262	ETH	Hordeum	vulgare	L.	convar. vulgare var. hybernum	Viborg	6		19670330	300	spring type		99
22407	DEU	10.25642/IPK/GBIS/22407	DEU146	HOR 6498	ETH	Hordeum	vulgare	L.	convar. deficiens var. deficiens	(Steud.) Körn.	6		19690409	300	spring type		99
22711	DEU	10.25642/IPK/GBIS/22711	DEU146	HOR 6803	ETH	Hordeum	vulgare	L.	convar. vulgare var. hybernum	Viborg	6		19680304	300	spring type		99
22805	DEU	10.25642/IPK/GBIS/22805	DEU146	HOR 6898	ETH	Hordeum	vulgare	L.	convar. vulgare var. hybernum	Viborg	6		19680304	300	spring type		99
23148	DEU	10.25642/IPK/GBIS/23148	DEU146	HOR 7323	TUN	Hordeum	vulgare	L.	convar. vulgare var. hybernum	Viborg	6		1975----	300	spring type		99
23149	DEU	10.25642/IPK/GBIS/23149	DEU146	HOR 7324	TUN	Hordeum	vulgare	L.	convar. vulgare var. hybernum	Viborg	6		1975----	300	spring type		99
23154	DEU	10.25642/IPK/GBIS/23154	DEU146	HOR 7329	MAR	Hordeum	vulgare	L.	convar. vulgare var. hybernum	Viborg	6		1975----	300	spring type		99
23243	DEU	10.25642/IPK/GBIS/23243	DEU146	HOR 7419	EGY	Hordeum	vulgare	L.	convar. vulgare var. parallelum	Körn.	6		1990----	300	spring type		99
17039	DEU	10.25642/IPK/GBIS/17039	DEU146	HOR 819	EGY	Hordeum	vulgare	L.	convar. vulgare var. parallelum	Körn.	6		19460328	300	spring type		99
23920	DEU	10.25642/IPK/GBIS/23920	DEU146	HOR 8212	EGY	Hordeum	vulgare	L.	convar. vulgare var. hybernum	Viborg	6	Beduinengerste	1976----	300	spring type		99
24356	DEU	10.25642/IPK/GBIS/24356	DEU146	HOR 8658	EGY	Hordeum	vulgare	L.	convar. distichon var. nutans	(Rode) Alef.	2		1984----	300	spring type		99
24357	DEU	10.25642/IPK/GBIS/24357	DEU146	HOR 8659	EGY	Hordeum	vulgare	L.	convar. vulgare var. hybernum	Viborg	6		1980----	300	spring type		99
24503	DEU	10.25642/IPK/GBIS/24503	DEU146	HOR 8806	EGY	Hordeum	vulgare	L.	convar. vulgare var. hybernum	Viborg	6	Mariut	1984----	500	spring type		99
24681	DEU	10.25642/IPK/GBIS/24681	DEU146	HOR 8993	ETH	Hordeum	vulgare	L.	convar. vulgare var. hybernum	Viborg	6		1972----	300	spring type		99
24762	DEU	10.25642/IPK/GBIS/24762	DEU146	HOR 9081	ETH	Hordeum	vulgare	L.	convar. deficiens var. deficiens	(Steud.) Körn.	6		1973----	300	spring type		99
81993	DEU	10.25642/IPK/GBIS/81993	DEU146	HOR 9724	LBY	Hordeum	vulgare	L.	convar. distichon var. nutans	(Rode) Alef.	2		1981----	300	spring type		60
25435	DEU	10.25642/IPK/GBIS/25435	DEU146	HOR 9787	DZA	Hordeum	vulgare	L.	convar. vulgare var. hybernum	Viborg	6		1983----	300	spring type		99
25436	DEU	10.25642/IPK/GBIS/25436	DEU146	HOR 9788	DZA	Hordeum	vulgare	L.	convar. vulgare var. hybernum	Viborg	6		1983----	300	spring type		99
25437	DEU	10.25642/IPK/GBIS/25437	DEU146	HOR 9789	DZA	Hordeum	vulgare	L.	convar. vulgare var. hybernum	Viborg	6		1983----	300	spring type		99
25438	DEU	10.25642/IPK/GBIS/25438	DEU146	HOR 9790	TUN	Hordeum	vulgare	L.	convar. vulgare var. hybernum	Viborg	6		1983----	300	spring type		99
25467	DEU	10.25642/IPK/GBIS/25467	DEU146	HOR 9822	MAR	Hordeum	vulgare	L.	convar. distichon var. nutans	(Rode) Alef.	2		1991----	300	spring type		99
82008	DEU	10.25642/IPK/GBIS/82008	DEU146	HOR 9827	LBY	Hordeum	vulgare	L.	convar. vulgare var. hybernum	Viborg	6		1982----	300	spring type		99
82024	DEU	10.25642/IPK/GBIS/82024	DEU146	HOR 9833	LBY	Hordeum	vulgare	L.	convar. vulgare var. hybernum	Viborg	6		1982----	300	spring type		99
25523	DEU	10.25642/IPK/GBIS/25523	DEU146	HOR 9878	LBY	Hordeum	vulgare	L.	convar. intermedium var. atterbergii	Körn.	INT.		1981----	300	spring type		60
25566	DEU	10.25642/IPK/GBIS/25566	DEU146	HOR 9922	LBY	Hordeum	vulgare	L.	convar. vulgare var. hybernum	Viborg	6		1982----	300	spring type		99
25571	DEU	10.25642/IPK/GBIS/25571	DEU146	HOR 9927	LBY	Hordeum	vulgare	L.	convar. vulgare var. hybernum	Viborg	6		1982----	300	spring type		99
