# Supplementary material for: GWAS identifies novel loci linked to seedling growth traits in highly diverse barley population under drought stress
Source: Sci Rep. 2025 Mar 24;15:10085. doi: 10.1038/s41598-025-94175-y (PMC11933270; doi:10.1038/s41598-025-94175-y)
Supplement: Supplementary file 4 — Supplementary Material 4 [file 41598_2025_94175_MOESM4_ESM.xlsx]

## Sheet: Sheet1
Table S 8 The identified QTLs distributed across the seven barley chromosomes related with diverse seedling growth parameters under both control and drought conditions.
TRAIT	marker	SNP	Chr	Pos	P.value	LOD	MAF	traits	Effect	PVE%
G%2d	X10736	chr2H:651453899:C:G	2H	651453899	9.29e-08	7.03198	0.02272727	MLMM.Gd2_C	-24.15	69.21
G%2d	X12604	chr3H:36116907:G:C	3H	36116907	2.55e-10	9.59346	0.03030303	MLMM.Gd2_D	7.91	33.63
G%2d	X24861	chr5H:516564134:T:C	5H	516564134	1.36e-07	6.86646	0.02020202	MLMM.Gd2_D	-7.02	43.69
G%2d	X4894	chr2H:6420868:G:A	2H	6420868	7.96e-08	7.09909	0.03030303	FarmCPU.Gd2_C	-15.56	<0.001
G%2d	X6107	chr2H:43184109:G:A	2H	43184109	8.93e-09	8.04915	0.02272727	FarmCPU.Gd2_C	23.19	<0.001
G%2d	X8684	chr2H:597869636:G:A	2H	597869636	6.25e-09	8.20412	0.06060606	FarmCPU.Gd2_C	-11.67	<0.001
G%2d	X28731	chr6H:43748789:G:A	6H	43748789	9.13e-09	8.03953	0.01767677	FarmCPU.Gd2_C	-20.42	8.17
G%2d	X32528	chr7H:8170605:C:G	7H	8170605	2.01e-11	10.6968	0.01515152	FarmCPU.Gd2_C	-30.77	<0.001
G%2d	X12604.1	chr3H:36116907:G:C	3H	36116907	6.47e-08	7.1891	0.03030303	FarmCPU.Gd2_D	4.8	<0.001
G%2d	X13827	chr3H:469908093:C:T	3H	469908093	1.3e-07	6.88606	0.01767677	FarmCPU.Gd2_D	-5.08	<0.001
G%2d	X14794	chr3H:552642883:G:A	3H	552642883	3.8e-12	11.4202	0.03787879	FarmCPU.Gd2_D	-4.37	<0.001
G%2d	X22074	chr5H:36660118:A:G	5H	36660118	7.9e-07	6.10237	0.06060606	FarmCPU.Gd2_D	-2.52	3.25
G%2d	X27556	chr6H:7962039:G:A	6H	7962039	3.11e-10	9.50724	0.08585859	FarmCPU.Gd2_D	-2.73	<0.001
G%2d	12604	chr3H:36116907:G:C	3H	36116907	9.31e-13	12.0311	198	BLINK.Gd2_D	7.72	71.1
G%4d	828	chr1H:21389172:C:G	1H	21389172	2.72e-07	6.56543	0.11111111	MLMM.Gd4_C	13.05	9.06
G%4d	19228	chr4H:523809780:C:A	4H	523809780	9.85e-07	6.00656	0.02272727	MLMM.Gd4_C	12.15	21.95
G%4d	28577	chr6H:35202436:T:G	6H	35202436	3.88e-11	10.4112	0.02525253	MLMM.Gd4_C	18.68	25.1
G%4d	32528	chr7H:8170605:C:G	7H	8170605	8.15e-10	9.08884	0.01515152	MLMM.Gd4_C	-21.2	29.75
G%4d	8281	chr1H:21389172:C:G	1H	21389172	3.58e-10	9.44612	0.11111111	FarmCPU.Gd4_C	9.18	0.63
G%4d	18083	chr4H:27647432:A:G	4H	27647432	2.84e-08	7.54668	0.21212121	FarmCPU.Gd4_C	-3.34	<0.001
G%4d	192281	chr4H:523809780:C:A	4H	523809780	5.83e-17	16.2343	0.02272727	FarmCPU.Gd4_C	15.41	<0.001
G%4d	19259	chr4H:527981433:T:A	4H	527981433	1.13e-06	5.94692	0.04797980	FarmCPU.Gd4_C	4.74	<0.001
G%4d	24233	chr5H:494414973:T:C	5H	494414973	4.32e-09	8.36452	0.02020202	FarmCPU.Gd4_C	-10.08	<0.001
G%4d	25877	chr5H:547967784:G:A	5H	547967784	1.21e-12	11.9172	0.01262626	FarmCPU.Gd4_C	-18.06	<0.001
G%4d	285771	chr6H:35202436:T:G	6H	35202436	1.31e-19	18.8827	0.02525253	FarmCPU.Gd4_C	-17.97	<0.001
G%4d	325281	chr7H:8170605:C:G	7H	8170605	1.28e-15	14.8928	0.01515152	FarmCPU.Gd4_C	-15.2	<0.001
G%4d	37745	chr7H:611034910:T:C	7H	611034910	1.87e-14	13.7282	0.05050505	FarmCPU.Gd4_C	-25.87	1.04
G%4d	285772	chr6H:35202436:T:G	6H	35202436	5.01e-07	6.30016	0.02525253	CMLM.Gd4_C	16.16	78.11
G%4d	8282	chr1H:21389172:C:G	1H	21389172	1.61e-13	12.7932	198	BLINK.Gd4_C	10.84	7.23
G%4d	5606	chr2H:25328601:A:G	2H	25328601	6.1e-08	7.21467	198	BLINK.Gd4_C	-9.22	5.76
G%4d	8899	chr2H:606315847:T:C	2H	606315847	3.7e-07	6.4318	198	BLINK.Gd4_C	-5.84	1.23
G%4d	14418	chr3H:531575910:G:A	3H	531575910	6.65e-11	10.1772	198	BLINK.Gd4_C	-5.54	1.91
G%4d	192282	chr4H:523809780:C:A	4H	523809780	2.41e-18	17.618	198	BLINK.Gd4_C	14.87	8.4
G%4d	22406	chr5H:150482693:T:C	5H	150482693	7.41e-07	6.13018	198	BLINK.Gd4_C	5.05	1.79
G%4d	25647	chr5H:543063520:T:C	5H	543063520	1.42e-08	7.84771	198	BLINK.Gd4_C	4.41	0.77
G%4d	258771	chr5H:547967784:G:A	5H	547967784	1.26e-12	11.8996	198	BLINK.Gd4_C	-16.67	11.81
G%4d	27135	chr5H:582175268:A:T	5H	582175268	1.37e-11	10.8633	198	BLINK.Gd4_C	-4.61	0.67
G%4d	285773	chr6H:35202436:T:G	6H	35202436	1.9e-33	32.7212	198	BLINK.Gd4_C	22.74	20.16
G%4d	325282	chr7H:8170605:C:G	7H	8170605	5.33e-23	22.2733	198	BLINK.Gd4_C	-25.99	24.11
G%4d	377451	chr7H:611034910:T:C	7H	611034910	7.23e-13	12.1409	198	BLINK.Gd4_C	-12.75	1.69
G%6d	1439	chr1H:113962015:C:G	1H	113962015	1.25e-09	8.90309	0.01262626	MLMM.Gd6_C	-15.78	16.84
G%6d	3211	chr1H:482009779:C:T	1H	482009779	1.8e-07	6.74473	0.02525253	MLMM.Gd6_C	14.03	1.16
G%6d	19228	chr4H:523809780:C:A	4H	523809780	9.03e-12	11.0443	0.02272727	MLMM.Gd6_C	12.11	8.41
G%6d	19248	chr4H:526333338:A:C	4H	526333338	1.54e-10	9.81248	0.09848485	MLMM.Gd6_C	-6.61	1.78
G%6d	25877	chr5H:547967784:G:A	5H	547967784	4.22e-17	16.3747	0.01262626	MLMM.Gd6_C	-27.68	22.93
G%6d	32528	chr7H:8170605:C:G	7H	8170605	8.08e-30	29.0926	0.01515152	MLMM.Gd6_C	-34.77	42.33
G%6d	10141	chr2H:637063406:T:A	2H	637063406	3.85e-07	6.41454	0.12373737	MLMM.Gd6_D	7.73	3.9
G%6d	21574	chr5H:7635237:G:A	5H	7635237	1.88e-12	11.7258	0.02020202	MLMM.Gd6_D	26.97	56.59
G%6d	32026	chr6H:560514671:C:G	6H	560514671	1.24e-08	7.90658	0.05050505	MLMM.Gd6_D	-12.79	13.49
G%6d	12076	chr3H:18765394:A:G	3H	18765394	1.4e-07	6.85387	0.04292929	FarmCPU.Gd6_C	-9.51	<0.001
G%6d	13148	chr3H:186046560:G:A	3H	186046560	9.64e-07	6.01592	0.01515152	FarmCPU.Gd6_C	-15.35	<0.001
G%6d	19228	chr4H:523809780:C:A	4H	523809780	4.74e-09	8.32422	0.02272727	FarmCPU.Gd6_C	8.48	<0.001
G%6d	37745	chr7H:611034910:T:C	7H	611034910	4.65e-07	6.33255	0.05050505	FarmCPU.Gd6_C	-7.21	<0.001
G%6d	19876	chr4H:572733912:G:T	4H	572733912	2.8e-10	9.55284	0.05808081	FarmCPU.Gd6_D	-13.08	4.17
G%6d	21574	chr5H:7635237:G:A	5H	7635237	1.61e-12	11.7932	0.02020202	FarmCPU.Gd6_D	19.23	<0.001
G%6d	29113	chr6H:117879365:G:A	6H	117879365	1.15e-09	8.9393	0.03030303	FarmCPU.Gd6_D	9.41	<0.001
G%6d	30239	chr6H:480310319:G:C	6H	480310319	3.04e-07	6.51713	0.01515152	FarmCPU.Gd6_D	-14.16	<0.001
G%6d	32026	chr6H:560514671:C:G	6H	560514671	7.4e-10	9.13077	0.05050505	FarmCPU.Gd6_D	-10.44	0.14
G%6d	38178	chr7H:620907100:C:T	7H	620907100	6.46e-07	6.18977	0.22474747	FarmCPU.Gd6_D	-4.39	<0.001
G%6d	19228	chr4H:523809780:C:A	4H	523809780	9.88e-07	6.00524	0.02272727	CMLM.Gd6_C	11.8	30.55
G%6d	25050	chr5H:523346728:G:T	5H	523346728	1.06e-06	5.97469	0.01515152	CMLM.Gd6_C	-15.84	22.24
G%6d	32528	chr7H:8170605:C:G	7H	8170605	7.04e-07	6.15243	0.01515152	CMLM.Gd6_C	-16.74	32.56
G%6d	21574	chr5H:7635237:G:A	5H	7635237	8.23e-08	7.0846	0.02020202	CMLM.Gd6_D	24.99	78.73
G%6d	19228	chr4H:523809780:C:A	4H	523809780	3.95e-11	10.4034	198	BLINK.Gd6_C	10.7	67.88
G%6d	37745	chr7H:611034910:T:C	7H	611034910	7.02e-08	7.15366	198	BLINK.Gd6_C	-9.75	<0.001
G%6d	21574	chr5H:7635237:G:A	5H	7635237	1.27e-15	14.8962	198	BLINK.Gd6_D	26.21	78.73
G%8d	4720	chr2H:2602324:G:T	2H	2602324	4.85e-10	9.31426	0.01515152	MLMM.Gd8_C	-13.92	22.03
G%8d	8899	chr2H:606315847:T:C	2H	606315847	2.96e-07	6.52871	0.04292929	MLMM.Gd8_C	-8.26	2.79
G%8d	19228	chr4H:523809780:C:A	4H	523809780	2.53e-14	13.5969	0.02272727	MLMM.Gd8_C	11.92	16.67
G%8d	20930	chr4H:602909318:G:A	4H	602909318	4.3e-09	8.36653	0.01767677	MLMM.Gd8_C	-12.95	5.14
G%8d	27135	chr5H:582175268:A:T	5H	582175268	1.3e-10	9.88606	0.21212121	MLMM.Gd8_C	-4.79	1.34
G%8d	32528	chr7H:8170605:C:G	7H	8170605	2.86e-21	20.5436	0.01515152	MLMM.Gd8_C	-23.77	41.76
G%8d	10141	chr2H:637063406:T:A	2H	637063406	4.49e-07	6.34775	0.12373737	MLMM.Gd8_D	6.39	3.41
G%8d	21574	chr5H:7635237:G:A	5H	7635237	8.89e-13	12.0511	0.02020202	MLMM.Gd8_D	22.66	60.8
G%8d	32026	chr6H:560514671:C:G	6H	560514671	3.39e-10	9.4698	0.05050505	MLMM.Gd8_D	-11.78	14.65
G%8d	12076	chr3H:18765394:A:G	3H	18765394	1.14e-09	8.9431	0.04292929	FarmCPU.Gd8_C	-10.64	<0.001
G%8d	19228	chr4H:523809780:C:A	4H	523809780	3.37e-07	6.47237	0.02272727	FarmCPU.Gd8_C	6.74	<0.001
G%8d	21726	chr5H:14470056:G:A	5H	14470056	9.28e-07	6.03245	0.03030303	FarmCPU.Gd8_C	6.1	0.09
G%8d	30614	chr6H:518070091:G:A	6H	518070091	2.14e-07	6.66959	0.01262626	FarmCPU.Gd8_C	-11.46	<0.001
G%8d	32528	chr7H:8170605:C:G	7H	8170605	3.56e-08	7.44855	0.01515152	FarmCPU.Gd8_C	-13.27	<0.001
G%8d	4965	chr2H:10431708:A:C	2H	10431708	2.73e-08	7.56384	0.48989899	FarmCPU.Gd8_D	4.7	<0.001
G%8d	10141	chr2H:637063406:T:A	2H	637063406	1.33e-10	9.87615	0.12373737	FarmCPU.Gd8_D	6.01	<0.001
G%8d	32026	chr6H:560514671:C:G	6H	560514671	1.34e-09	8.8729	0.05050505	FarmCPU.Gd8_D	-9.41	0.31
G%8d	19228	chr4H:523809780:C:A	4H	523809780	9.39e-07	6.02733	0.02272727	CMLM.Gd8_C	10.95	29.2
G%8d	25050	chr5H:523346728:G:T	5H	523346728	7.42e-07	6.1296	0.01515152	CMLM.Gd8_C	-15.08	22.75
G%8d	32528	chr7H:8170605:C:G	7H	8170605	5.18e-07	6.28567	0.01515152	CMLM.Gd8_C	-15.84	33.37
G%8d	21574	chr5H:7635237:G:A	5H	7635237	7.98e-08	7.098	0.02020202	CMLM.Gd8_D	20.92	82.09
G%8d	8899	chr2H:606315847:T:C	2H	606315847	1.1e-10	9.95861	198	BLINK.Gd8_C	-6.44	2.23
G%8d	12076	chr3H:18765394:A:G	3H	18765394	2.41e-25	24.618	198	BLINK.Gd8_C	-14.3	14.9
G%8d	13147	chr3H:186046558:C:G	3H	186046558	9.38e-13	12.0278	198	BLINK.Gd8_C	12.67	12.62
G%8d	19228	chr4H:523809780:C:A	4H	523809780	1.05e-11	10.9788	198	BLINK.Gd8_C	7.76	5.89
G%8d	19259	chr4H:527981433:T:A	4H	527981433	2.08e-13	12.6819	198	BLINK.Gd8_C	5.27	3.74
G%8d	22598	chr5H:312501130:C:T	5H	312501130	4.86e-10	9.31336	198	BLINK.Gd8_C	9.99	9.93
G%8d	22618	chr5H:320721391:C:G	5H	320721391	2.9e-07	6.5376	198	BLINK.Gd8_C	4.48	1.13
G%8d	22724	chr5H:356510708:G:A	5H	356510708	9.96e-08	7.00174	198	BLINK.Gd8_C	3.11	1.43
G%8d	24291	chr5H:496479298:G:A	5H	496479298	4.25e-14	13.3716	198	BLINK.Gd8_C	7.63	5.45
G%8d	25050	chr5H:523346728:G:T	5H	523346728	7.65e-13	12.1163	198	BLINK.Gd8_C	-12.81	20.25
G%8d	26977	chr5H:577482385:C:G	5H	577482385	7.53e-10	9.12321	198	BLINK.Gd8_C	-3.68	1.31
G%8d	38430	chr7H:626568450:C:T	7H	626568450	4.99e-11	10.3019	198	BLINK.Gd8_C	9.22	6.58
G%8d	21574	chr5H:7635237:G:A	5H	7635237	4.47e-14	13.3497	198	BLINK.Gd8_D	20.74	61.22
G%8d	32026	chr6H:560514671:C:G	6H	560514671	2.05e-13	12.6882	198	BLINK.Gd8_D	-11.93	19.37
G%10d	4720	chr2H:2602324:G:T	2H	2602324	4.85e-10	9.31426	0.01515152	MLMM.Gd10_C	-13.92	22.03
G%10d	8899	chr2H:606315847:T:C	2H	606315847	2.96e-07	6.52871	0.04292929	MLMM.Gd10_C	-8.26	2.79
G%10d	19228	chr4H:523809780:C:A	4H	523809780	2.53e-14	13.5969	0.02272727	MLMM.Gd10_C	11.92	16.67
G%10d	20930	chr4H:602909318:G:A	4H	602909318	4.3e-09	8.36653	0.01767677	MLMM.Gd10_C	-12.95	5.14
G%10d	27135	chr5H:582175268:A:T	5H	582175268	1.309e-07	6.88306	0.21212121	MLMM.Gd10_C	-4.79	1.34
G%10d	32528	chr7H:8170605:C:G	7H	8170605	2.86e-21	20.5436	0.01515152	MLMM.Gd10_C	-23.77	41.76
G%10d	10141	chr2H:637063406:T:A	2H	637063406	4.47e-07	6.34969	0.12373737	MLMM.Gd10_D	6.39	3.41
G%10d	21574	chr5H:7635237:G:A	5H	7635237	7.36e-13	12.1331	0.02020202	MLMM.Gd10_D	22.72	61.09
G%10d	32026	chr6H:560514671:C:G	6H	560514671	4.25e-10	9.37161	0.05050505	MLMM.Gd10_D	-11.69	14.37
G%10d	12076	chr3H:18765394:A:G	3H	18765394	1.14e-09	8.9431	0.04292929	FarmCPU.Gd10_C	-10.64	<0.001
G%10d	19228	chr4H:523809780:C:A	4H	523809780	3.37e-07	6.47237	0.02272727	FarmCPU.Gd10_C	6.74	<0.001
G%10d	21726	chr5H:14470056:G:A	5H	14470056	9.28e-07	6.03245	0.03030303	FarmCPU.Gd10_C	6.11	0.09
G%10d	30614	chr6H:518070091:G:A	6H	518070091	2.14e-07	6.66959	0.01262626	FarmCPU.Gd10_C	-11.46	<0.001
G%10d	32528	chr7H:8170605:C:G	7H	8170605	3.56e-08	7.44855	0.01515152	FarmCPU.Gd10_C	-13.27	<0.001
G%10d	4965	chr2H:10431708:A:C	2H	10431708	4.95e-08	7.30539	0.48989899	FarmCPU.Gd10_D	4.57	<0.001
G%10d	10141	chr2H:637063406:T:A	2H	637063406	1.47e-10	9.83268	0.12373737	FarmCPU.Gd10_D	6	<0.001
G%10d	32026	chr6H:560514671:C:G	6H	560514671	2.25e-09	8.64782	0.05050505	FarmCPU.Gd10_D	-9.26	0.25
G%10d	19228	chr4H:523809780:C:A	4H	523809780	9.39e-07	6.02733	0.02272727	CMLM.Gd10_C	10.95	29.19
G%10d	25050	chr5H:523346728:G:T	5H	523346728	7.42e-07	6.1296	0.01515152	CMLM.Gd10_C	-15.08	22.75
G%10d	32528	chr7H:8170605:C:G	7H	8170605	5.18e-07	6.28567	0.01515152	CMLM.Gd10_C	-15.84	33.37
G%10d	21574	chr5H:7635237:G:A	5H	7635237	6.96e-08	7.15739	0.02020202	CMLM.Gd10_D	20.99	82.22
G%10d	8899	chr2H:606315847:T:C	2H	606315847	1.1e-10	9.95861	198	BLINK.Gd10_C	-6.44	2.23
G%10d	12076	chr3H:18765394:A:G	3H	18765394	2.41e-25	24.618	198	BLINK.Gd10_C	-14.3	14.9
G%10d	13147	chr3H:186046558:C:G	3H	186046558	9.38e-13	12.0278	198	BLINK.Gd10_C	12.67	12.62
G%10d	19228	chr4H:523809780:C:A	4H	523809780	1.05e-11	10.9788	198	BLINK.Gd10_C	7.76	5.89
G%10d	19259	chr4H:527981433:T:A	4H	527981433	2.08e-13	12.6819	198	BLINK.Gd10_C	5.27	3.74
G%10d	22598	chr5H:312501130:C:T	5H	312501130	4.86e-10	9.31336	198	BLINK.Gd10_C	9.99	9.93
G%10d	22618	chr5H:320721391:C:G	5H	320721391	2.9e-07	6.5376	198	BLINK.Gd10_C	4.48	1.13
G%10d	22724	chr5H:356510708:G:A	5H	356510708	9.96e-08	7.00174	198	BLINK.Gd10_C	3.11	1.43
G%10d	24291	chr5H:496479298:G:A	5H	496479298	4.25e-14	13.3716	198	BLINK.Gd10_C	7.63	5.45
G%10d	25050	chr5H:523346728:G:T	5H	523346728	7.65e-13	12.1163	198	BLINK.Gd10_C	-12.81	20.25
G%10d	26977	chr5H:577482385:C:G	5H	577482385	7.53e-10	9.12321	198	BLINK.Gd10_C	-3.67	1.31
G%10d	38430	chr7H:626568450:C:T	7H	626568450	4.99e-11	10.3019	198	BLINK.Gd10_C	9.22	6.58
G%10d	21574	chr5H:7635237:G:A	5H	7635237	1.04e-15	14.983	198	BLINK.Gd10_D	22.2	61.57
G%10d	32026	chr6H:560514671:C:G	6H	560514671	1.73e-13	12.762	198	BLINK.Gd10_D	-11.99	19
Gspeed	X19228	chr4H:523809780:C:A	4H	523809780	5.35e-08	7.27165	0.02272727	MLMM.Gspeed_C	8.48	11.8
Gspeed	X25877	chr5H:547967784:G:A	5H	547967784	8.02e-09	8.09583	0.01262626	MLMM.Gspeed_C	-13.72	18.4
Gspeed	X28577	chr6H:35202436:T:G	6H	35202436	6.92e-10	9.15989	0.02525253	MLMM.Gspeed_C	9.4	12.67
Gspeed	X32528	chr7H:8170605:C:G	7H	8170605	6.93e-15	14.1593	0.01515152	MLMM.Gspeed_C	-17.89	42.88
Gspeed	X37745	chr7H:611034910:T:C	7H	611034910	1.03e-06	5.98716	0.05050505	MLMM.Gspeed_C	-8.21	1.57
Gspeed	X375	chr1H:8938031:C:T	1H	8938031	9.71e-08	7.01278	0.02272727	MLMM.Gspeed_D	-7	22.31
Gspeed	X21574	chr5H:7635237:G:A	5H	7635237	2.34e-09	8.63078	0.02020202	MLMM.Gspeed_D	8.82	41.02
Gspeed	X32026	chr6H:560514671:C:G	6H	560514671	9.61e-07	6.01728	0.05050505	MLMM.Gspeed_D	-4.26	9.83
Gspeed	X828	chr1H:21389172:C:G	1H	21389172	3.48e-07	6.45842	0.11111111	FarmCPU.Gspeed_C	4.89	0.69
Gspeed	X12076	chr3H:18765394:A:G	3H	18765394	1.29e-06	5.88941	0.04292929	FarmCPU.Gspeed_C	-5.69	<0.001
Gspeed	X19228.1	chr4H:523809780:C:A	4H	523809780	2.08e-12	11.6819	0.02272727	FarmCPU.Gspeed_C	7.67	<0.001
Gspeed	X19247	chr4H:526333324:G:A	4H	526333324	8.29e-10	9.08145	0.09848485	FarmCPU.Gspeed_C	3.86	1.58
Gspeed	32528	chr7H:8170605:C:G	7H	8170605	9.67e-07	6.01457	0.01515152	CMLM.Gspeed_C	-12.65	83.62
Gspeed	17496	chr4H:1672863:C:T	4H	1672863	6.4e-07	6.19382	198	BLINK.Gspeed_C	10.65	12.43
Gspeed	325281	chr7H:8170605:C:G	7H	8170605	2e-07	6.69897	198	BLINK.Gspeed_C	-10.91	68.52
Gspeed	21574	chr5H:7635237:G:A	5H	7635237	2.08e-11	10.6819	198	BLINK.Gspeed_D	8.77	52.08
Gspeed	32026	chr6H:560514671:C:G	6H	560514671	5.4e-08	7.26761	198	BLINK.Gspeed_D	-4.01	15.17
RDW	5607	chr2H:25328604:T:C	2H	25328604	1.7e-35	34.7696	0.01010101	MLMM.RDW_D	-0.0128	59.62
RDW	8621	chr2H:596332379:G:A	2H	596332379	1.01e-10	9.99568	0.01262626	MLMM.RDW_D	-0.00561	10.92
RDW	15161	chr3H:564672872:A:C	3H	564672872	6.34e-26	25.1979	0.01262626	MLMM.RDW_D	-0.01182	25.82
RDW	32839	chr7H:13838812:T:A	7H	13838812	1.43e-07	6.84466	0.14141414	MLMM.RDW_D	-0.001356	0.283
RDW	56071	chr2H:25328604:T:C	2H	25328604	5.94e-20	19.2262	0.01010101	FarmCPU.RDW_D	-0.00816	0
RDW	14974	chr3H:560786184:C:T	3H	560786184	3.07e-07	6.51286	0.05050505	FarmCPU.RDW_D	0.001449	0
RDW	20916	chr4H:602417124:G:A	4H	602417124	2.77e-09	8.55752	0.21464646	FarmCPU.RDW_D	-0.000929	0
RDW	34582	chr7H:78057538:C:T	7H	78057538	5.73e-08	7.24185	0.09090909	FarmCPU.RDW_D	0.001412	0
RDW	56072	chr2H:25328604:T:C	2H	25328604	1.13e-08	7.94692	0.01010101	CMLM.RDW_D	-0.00722	0.374
RDW	7805	chr2H:544530240:C:G	2H	544530240	1.04e-06	5.98297	0.01515152	CMLM.RDW_D	0.005	11.04
RDW	10323	chr2H:641742088:G:A	2H	641742088	5.29e-07	6.27654	0.01262626	CMLM.RDW_D	-0.00588	0
RDW	13007	chr3H:141885554:G:A	3H	141885554	1.87e-07	6.72816	0.01262626	CMLM.RDW_D	-0.00562	28.85
RDW	23078	chr5H:434421304:C:T	5H	434421304	4.86e-08	7.31336	0.01262626	CMLM.RDW_D	0.00653	11.54
RDW	27009	chr5H:578375767:G:C	5H	578375767	2.09e-07	6.67985	0.01515152	CMLM.RDW_D	-0.00524	6.12
RDW	37860	chr7H:613938048:G:A	7H	613938048	2.84e-07	6.54668	0.01515152	CMLM.RDW_D	-0.00545	12.95
RDW	56073	chr2H:25328604:T:C	2H	25328604	3.08e-30	29.5114	198	BLINK.RDW_D	-0.01145	57.74
RDW	86211	chr2H:596332379:G:A	2H	596332379	4.04e-10	9.39362	198	BLINK.RDW_D	-0.0045	11.19
RDW	151611	chr3H:564672872:A:C	3H	564672872	6.32e-18	17.1993	198	BLINK.RDW_D	-0.0082	25.76
RDW	23849	chr5H:484746524:C:A	5H	484746524	1.07e-07	6.97062	198	BLINK.RDW_D	-0.00223	1.42
RDW	328391	chr7H:13838812:T:A	7H	13838812	1.33e-08	7.87615	198	BLINK.RDW_D	-0.001199	0.32
RL	12604	chr3H:36116907:G:C	3H	36116907	1.11e-06	5.95468	0.03030303	MLMM.RL_D	1.89	37.08
RL	21768	chr5H:16642876:G:A	5H	16642876	1.84e-07	6.73518	0.04292929	MLMM.RL_D	1.5	24.92
RL	3434	chr1H:490499372:C:A	1H	490499372	8.12e-07	6.09044	198	BLINK.RL_D	0.75	8.55
RL	12367	chr3H:26462351:C:T	3H	26462351	2.19e-07	6.65956	198	BLINK.RL_D	1.04	15.18
RL	14188	chr3H:513961348:T:C	3H	513961348	1.26e-07	6.89963	198	BLINK.RL_D	-0.68	4.21
RL	217681	chr5H:16642876:G:A	5H	16642876	6.58e-14	13.1818	198	BLINK.RL_D	1.68	16.14
RL	23468	chr5H:467410034:C:T	5H	467410034	6.09e-08	7.21538	198	BLINK.RL_D	-1.1	3.68
Seedwt	1812	chr1H:362456935:A:C	1H	362456935	3.94e-08	7.4045	0.3156566	FarmCPU.Seedwt_C	0.14	0
Seedwt	2525	chr1H:445145369:G:A	1H	445145369	1.1e-06	5.95861	0.3181818	FarmCPU.Seedwt_C	-0.093	0
Seedwt	3717	chr1H:497156558:A:G	1H	497156558	3.23e-09	8.4908	0.2929293	FarmCPU.Seedwt_C	0.096	0
Seedwt	8183	chr2H:572536278:T:C	2H	572536278	4.41e-07	6.35556	0.489899	FarmCPU.Seedwt_D	-0.105	11.53
Seedwt	1389	chr1H:83116022:A:G	1H	83116022	2.47e-07	6.6073	198	BLINK.Seedwt_C	-0.174	7.49
Seedwt	37171	chr1H:497156558:A:G	1H	497156558	1.04e-06	5.98297	198	BLINK.Seedwt_C	0.0933	3.22
Seedwt	31432	chr6H:548454590:C:T	6H	548454590	1.4e-08	7.85387	198	BLINK.Seedwt_C	-0.175	12.62
Seedwt	35041	chr7H:141748981:C:G	7H	141748981	6.55e-08	7.18376	198	BLINK.Seedwt_C	-0.169	11.68
SL	2243	chr1H:425607098:G:T	1H	425607098	5.38e-07	6.26922	0.06818182	FarmCPU.SHL_C	1.3	0
SL	5850	chr2H:31251257:T:C	2H	31251257	1.56e-07	6.80688	0.10858586	FarmCPU.SHL_C	-2	0
SL	11518	chr3H:5848191:G:T	3H	5848191	2.69e-08	7.57025	0.14898990	FarmCPU.SHL_C	-1.14	0
SL	16936	chr3H:609276465:G:A	3H	609276465	4.71e-07	6.32698	0.14393939	FarmCPU.SHL_C	-1096	0
SL	22029	chr5H:30477592:T:C	5H	30477592	4.81e-09	8.31785	0.31818182	FarmCPU.SHL_C	0.89	0.11
SL	22622	chr5H:323072464:T:C	5H	323072464	9.19e-07	6.03668	0.16919192	FarmCPU.SHL_C	-0.94	0
SL	220291	chr5H:30477592:T:C	5H	30477592	1.31e-07	6.88273	198	BLINK.SHL_C	1.03	26.52
SL	24077	chr5H:490757115:G:A	5H	490757115	1.66e-09	8.77989	198	BLINK.SHL_D	-1.33	22.18
