# Supplementary material for: GWAS identifies novel loci linked to seedling growth traits in highly diverse barley population under drought stress
Source: Sci Rep. 2025 Mar 24;15:10085. doi: 10.1038/s41598-025-94175-y (PMC11933270; doi:10.1038/s41598-025-94175-y)
Supplement: Supplementary file 9 — Supplementary Material 9 [file 41598_2025_94175_MOESM9_ESM.xlsx]

## Sheet: mdp_traits
Table S2 The germination and seedling traits and abbreviations under the control condition and the drought treatment
Taxa	Seedwt_C	SDlFwtW_C	SHL_C	SHFW_C	SHDW_C	RL_C	RFW_C	RDW_C	Gd2_C	Gd4_C	Gd6_C	Gd8_C	Gd10_C	Gspeed_C	Seedwt_D	SDlFwtW_D	SHL_D	SHFW_D	SHDW_D	RL_D	RFW_D	RDW_D	Gd2_D	Gd4_D	Gd6_D	Gd8_D	Gd10_D	Gspeed_D
BCC1371	2.947	0.53	20.17	0.23	0.021	17.333	0.22	0.0173	82.67	91.33	94.67	96	96	50.77	2.92	0.31	15.67	0.1233	0.0183	15.333	0.1033	0.0168	10	74	94	95.33	95.33	30.31
HOR7419	2.233	0.48	22.67	0.2833	0.0151	17.667	0.1267	0.0089	94.67	100	100	100	100	55.75	2.393	0.277	13.33	0.1267	0.0142	14.667	0.0867	0.0134	20	93.33	94.67	96	96	35.36
BCC1428	3.01	0.627	22.17	0.27	0.0252	15.667	0.2433	0.0214	86.67	94.67	96.67	96.67	96.67	52.43	3.083	0.29	16.17	0.1133	0.0168	14.333	0.0833	0.0137	9.33	72.67	86	90.67	90.67	28.78
HOR8212	2.667	0.593	27	0.3333	0.0236	13.833	0.15	0.0121	90.67	94.67	94.67	96	96	53.19	2.7	0.237	13.17	0.1067	0.0156	14.333	0.0633	0.0119	17.33	78.67	88	90.67	90.67	31.7
HOR6262	2.387	0.583	24	0.3	0.0255	16.667	0.2	0.0152	20	29.33	64	68	68	21.65	2.38	0.21	11	0.08	0.0114	14.333	0.0533	0.0097	1.33	4	40	64	64	11.37
HOR9787	2.513	0.543	24	0.3133	0.0248	18.833	0.1533	0.0135	98.67	98.67	100	100	100	56.58	2.553	0.263	13.33	0.1033	0.0161	14	0.08	0.0121	21.33	84	89.33	90.67	90.67	33.48
HOR11179	2.54	0.533	24.5	0.2867	0.0203	14.667	0.19	0.0125	74.67	93.33	94.67	94.67	94.67	48.87	2.533	0.283	12	0.12	0.0143	14	0.0933	0.0119	5.33	85.33	93.33	96	96	30.58
BCC869	3.117	0.493	24.83	0.24	0.0194	12.333	0.1633	0.0092	90	96	97.33	97.33	97.33	53.56	3.093	0.363	20.83	0.17	0.0133	14	0.1067	0.008	7.33	81.33	92	95.33	95.33	30.39
BCC852	3.033	0.497	24.67	0.2133	0.0176	14.333	0.1633	0.0123	88	96.67	97.33	97.33	97.33	53.14	2.95	0.297	15.33	0.1067	0.0155	13.833	0.07	0.0112	3.33	44	94.67	96	96.67	25.06
HOR10985	2.8	0.53	22.83	0.2933	0.0225	15.333	0.1567	0.0137	97.33	100	100	100	100	56.42	2.86	0.307	13	0.14	0.0168	13.833	0.08	0.0112	16	66.67	80	80	80	28
HOR4184	3.253	0.587	21.17	0.2933	0.0193	13.667	0.1933	0.0162	90.67	98.67	98.67	98.67	98.67	54.32	3.373	0.307	12	0.1133	0.0148	13.667	0.1	0.0143	1.33	85.33	97.33	97.33	97.33	30.06
HOR8658	2.733	0.523	25.67	0.2933	0.0208	16.333	0.1467	0.0125	60	90.67	92	93.33	93.33	44.5	2.74	0.277	11.67	0.1167	0.0141	13.667	0.08	0.0107	5.33	29.33	53.33	61.33	61.33	16.34
HOR6803	2.74	0.527	27.67	0.2867	0.0259	15.333	0.14	0.0144	93.33	98.67	98.67	98.67	98.67	54.99	2.82	0.243	11.5	0.1033	0.0135	13.667	0.0667	0.0101	12	76	96	98.67	98.67	31.6
HOR9724	3.02	0.55	29.33	0.3067	0.0263	14.333	0.1567	0.0163	98.67	100	100	100	100	56.75	2.947	0.223	10.83	0.08	0.0126	13.667	0.0467	0.0099	2.67	84	97.33	97.33	97.33	30.23
HOR8993	2.433	0.487	29.33	0.2633	0.0201	15.833	0.16	0.0117	41.33	77.33	81.33	84	84	36.23	2.28	0.223	14.5	0.11	0.0136	13.667	0.0533	0.0082	5.33	62.67	82.67	82.67	82.67	25.36
HOR6235	2.667	0.507	25	0.25	0.0211	15.667	0.1667	0.0146	89.33	94.67	96	97.33	97.33	53.12	2.593	0.28	13.67	0.12	0.0164	13.5	0.0733	0.0138	25.33	81.33	96	96	96	35.3
BCC1370	3.067	0.59	22	0.2667	0.0244	13.833	0.22	0.0168	82.67	88	91.33	92	92	49.63	3.007	0.327	14.33	0.1233	0.0161	13.333	0.1033	0.0142	8.67	71.33	91.33	93.33	93.33	29.19
HOR7324	3.14	0.523	27.67	0.2933	0.0208	16	0.1367	0.0134	96	97.33	100	100	100	55.75	3.1	0.317	13.83	0.1267	0.0172	13.333	0.0933	0.0136	12	81.33	90.67	96	96	31.52
HOR9822	2.653	0.527	27.17	0.31	0.0185	14.833	0.1667	0.0081	86.67	97.33	97.33	97.33	97.33	52.89	2.653	0.263	14.83	0.15	0.0153	13.333	0.0633	0.01	12	88	81.33	84	84	30.23
BCC929	2.92	0.577	25.5	0.3	0.0194	14.833	0.1767	0.0118	99.33	100	100	100	100	56.92	2.877	0.277	16.17	0.13	0.0133	13.333	0.0933	0.0095	8.67	86.67	97.33	98.67	98.67	32.21
HOR3813	2.98	0.617	25.83	0.3667	0.0232	14.667	0.1667	0.0114	93.33	98.67	98.67	98.67	98.67	54.99	2.927	0.257	13	0.1	0.0128	13.333	0.0733	0.0093	10.67	80	93.33	97.33	97.33	31.39
HOR2733	2.807	0.627	29.83	0.3667	0.0231	14.667	0.17	0.0107	78.67	92	92	92	92	49.18	3.007	0.327	16.33	0.1533	0.0192	13.333	0.0733	0.0083	22.67	97.33	100	100	100	37.42
HOR9788	2.5	0.48	24.83	0.28	0.0202	13.667	0.14	0.0093	74.67	96	97.33	97.33	97.33	49.73	2.413	0.217	11.5	0.09	0.0115	13.333	0.06	0.0081	1.33	72	94.67	94.67	94.67	27.87
BCC1368	3.077	0.607	21.67	0.2567	0.0217	15.167	0.2467	0.0172	76	89.33	90.67	90.67	90.67	47.92	3.037	0.3	15.83	0.1233	0.0175	13.167	0.09	0.0184	12	76	92	94	94	30.74
HOR2479	2.76	0.57	24.67	0.3133	0.0222	15.667	0.1867	0.0128	80	97.33	97.33	97.33	97.33	51.23	2.827	0.27	15.53	0.1267	0.0138	13.167	0.0833	0.0125	10.67	85.33	100	100	100	32.92
BCC875	2.633	0.557	25.17	0.28	0.0184	15	0.2067	0.0074	94	98	98.67	98.67	98.67	55.07	2.513	0.297	19	0.1367	0.0128	13.167	0.09	0.0078	8.67	90.67	96.67	98	98	32.58
BCC1376	3.033	0.463	20.33	0.2	0.0181	16.333	0.1833	0.0156	96.67	98.67	98.67	98.67	98.67	55.82	3.017	0.313	17.17	0.1233	0.0201	13	0.1033	0.0191	6.67	68	95.33	95.33	95.33	28.84
BCC1374	3.147	0.61	26.33	0.2767	0.0254	15	0.2	0.017	95.33	98.67	98.67	98.67	98.67	55.49	3.277	0.31	16.17	0.1267	0.0166	13	0.11	0.0166	9.33	69.33	94.67	96	96	29.69
HOR6498	2.8	0.527	24.67	0.2967	0.0249	16	0.13	0.0113	20	33.33	76	82.67	82.67	24.8	2.893	0.277	15.5	0.1233	0.0177	13	0.0767	0.0129	10.67	22.67	54.67	65.33	65.33	17.41
HOR8806	2.233	0.46	22.67	0.2533	0.0179	16.667	0.1567	0.0114	68	86.67	88	89.33	89.33	45.22	2.34	0.273	13.17	0.12	0.0121	13	0.0833	0.0117	8	72	85.33	85.33	85.33	27.71
HOR9081	2.96	0.573	26.5	0.31	0.0254	17.167	0.1367	0.0159	74.67	80	80	80	80	44.33	2.86	0.283	16.17	0.1233	0.0151	13	0.0767	0.0116	17.33	73.33	80	80	80	29.17
HOR7323	3.013	0.523	24.67	0.3033	0.0178	12.5	0.14	0.0105	82.67	90.67	97.33	97.33	97.33	51.06	2.893	0.25	13	0.11	0.0141	13	0.0533	0.0111	10.67	74.67	94.67	96	96	30.69
BCC868	2.95	0.587	24.5	0.28	0.0242	15	0.2133	0.0118	81.33	88.67	91.33	91.33	91.33	49.3	3.077	0.383	19.5	0.19	0.0151	13	0.1033	0.0095	6.67	69.33	78.67	82	86	26.31
HOR4151	2.44	0.497	26	0.25	0.0201	16	0.1367	0.0121	89.33	96	97.33	97.33	97.33	53.39	2.56	0.207	10.33	0.08	0.01	13	0.0467	0.0087	5.33	49.33	85.33	92	92	24.96
HOR2477	2.967	0.597	28.67	0.3233	0.0201	15.833	0.1933	0.011	92	98.67	100	100	100	54.92	3	0.313	15	0.1233	0.0159	12.833	0.1	0.0389	8	81.33	97.33	97.33	97.33	31.23
BCC1443	3.273	0.653	27.17	0.3167	0.0254	16	0.25	0.0177	84	96	96	96	96	51.8	3.25	0.313	17.33	0.13	0.016	12.833	0.1133	0.0134	11.33	75.33	94	96	96	30.88
HOR10132	2.8	0.61	24.67	0.34	0.0243	15.667	0.1933	0.0144	96	100	100	100	100	56.08	2.787	0.323	16.33	0.1533	0.0171	12.833	0.1067	0.0132	26.67	82.67	88	88	88	34.23
HOR11341	2.507	0.5	19.67	0.2567	0.0194	15.667	0.17	0.0143	97.33	100	100	100	100	56.42	2.433	0.227	10.5	0.0833	0.0115	12.833	0.07	0.0101	5.33	80	81.33	86.67	86.67	27.86
HOR4148	2.62	0.557	28.33	0.3	0.0232	16	0.2133	0.0134	85.33	90.67	90.67	90.67	90.67	50.42	2.667	0.19	13.33	0.0833	0.0105	12.833	0.0633	0.0092	20	82.67	92	92	92	33.35
HOR8659	2.407	0.45	26	0.25	0.0213	14.333	0.1167	0.0104	94.67	96	96	96	96	54.47	2.48	0.217	10.5	0.08	0.0113	12.833	0.05	0.0089	8	72	96	96	96	29.8
HOR4763	3.053	0.53	23.33	0.2867	0.0219	17.333	0.1767	0.0182	90.67	96	96	97.33	97.33	53.62	2.94	0.283	10.67	0.11	0.0131	12.667	0.0867	0.0121	1.33	60	70.67	80	80	22.72
BCC167	3.15	0.6	26	0.3567	0.0223	13.833	0.2067	0.0116	81.33	90.67	96	96	96	50.47	2.923	0.257	10.6	0.1	0.0131	12.667	0.0867	0.0118	2	54	69.33	70.67	70.67	20.98
HOR4183	2.62	0.55	25.67	0.2867	0.0217	16.333	0.2033	0.016	93.33	96	96	97.33	97.33	54.28	2.653	0.237	12.67	0.0833	0.0116	12.667	0.0767	0.0114	4	78.67	92	94.67	94.67	29.15
HOR5563	2.48	0.493	27.67	0.2667	0.0194	16.333	0.16	0.0126	77.33	89.33	93.33	94.67	94.67	48.93	2.44	0.253	14.5	0.1167	0.0151	12.667	0.0767	0.0111	14.67	74.67	82.67	86.67	86.67	29.64
BCC812	2.99	0.567	24.83	0.2833	0.0211	16	0.18	0.0122	70.67	84	87.33	87.33	87.33	45.27	3.027	0.317	19.17	0.1467	0.0182	12.667	0.0733	0.0109	5.33	56	88.67	91.33	92.67	26.06
BCC1432	2.98	0.513	21	0.2433	0.0245	14	0.1833	0.0177	94.67	100	100	100	100	55.75	2.88	0.233	12.5	0.09	0.0129	12.667	0.0667	0.0106	12	76.67	96.67	98.67	98.67	31.74
BCC899	2.813	0.48	21.33	0.25	0.02	13.333	0.1533	0.0118	84	88.67	92	92	92	50.1	2.7	0.243	16.17	0.1233	0.0134	12.667	0.0767	0.0095	6.67	70	84.67	92	92	27.82
BCC1565	3.18	0.577	26.17	0.3	0.0257	14.333	0.2033	0.019	58	85.33	88	90.67	90.67	42.7	3.107	0.24	13.5	0.0867	0.0137	12.667	0.0333	0.0094	4	32.67	70.67	76.67	76.67	19.6
BCC913	3.057	0.553	27.33	0.2733	0.0233	13.667	0.16	0.0101	82.67	84.67	85.33	86.67	86.67	48.11	3.053	0.26	17.17	0.1267	0.0139	12.667	0.08	0.0088	5.33	68	80	83.33	86.67	26.04
HOR3001	2.567	0.647	24.33	0.4067	0.0224	13.5	0.16	0.0102	94.67	96	97.33	97.33	97.33	54.73	2.713	0.307	12.33	0.14	0.0142	12.667	0.0833	0.008	26.67	98.67	98.67	98.67	98.67	38.32
HOR19380	2.22	0.533	26.17	0.2933	0.0194	16.333	0.1867	0.012	54.67	80	84	84	84	40.12	1.7	0.253	13.5	0.11	0.0124	12.5	0.0767	0.0096	14.67	72	81.33	86.67	86.67	29.19
HOR2474	3.04	0.55	28.5	0.2967	0.0216	16	0.1833	0.0156	65.33	93.33	94.67	94.67	94.67	46.54	2.787	0.287	14.5	0.12	0.0159	12.333	0.0866	0.0125	8	72	86.67	92	92	28.57
HOR10984	2.88	0.6	25.33	0.3267	0.0274	14.333	0.16	0.016	84	97.33	98.67	98.67	98.67	52.49	3.02	0.273	13.33	0.1167	0.0148	12.333	0.0633	0.0107	4	86.67	96	97.33	97.33	30.78
BCC1459	3.273	0.603	28	0.3267	0.0252	15	0.19	0.0139	83.33	89.33	97.33	98	98	51.14	3.34	0.31	17.67	0.15	0.0162	12.333	0.1033	0.0102	13.33	72.67	93.33	95.33	95.33	30.92
HOR10986	3.013	0.573	25.5	0.3067	0.0231	15.667	0.1567	0.0136	88	100	100	100	100	54.08	3.113	0.28	12.5	0.1133	0.0139	12.333	0.0867	0.0102	1.33	86.67	97.33	98.67	98.67	30.38
BCC860	3.063	0.437	24.17	0.2133	0.0172	12.667	0.1533	0.0096	75.33	92.67	95.33	95.33	95.33	49.09	3.093	0.273	14	0.1133	0.015	12.333	0.0767	0.0099	4	75.33	82.67	85.33	85.33	26.91
HOR10983	2.32	0.51	24.5	0.2833	0.0197	16.667	0.16	0.0127	98.67	98.67	100	100	100	56.58	2.16	0.243	14	0.11	0.0129	12.333	0.0567	0.0099	4	86.67	93.33	93.33	93.33	30.11
HOR10085	2.693	0.573	27	0.2833	0.0213	20	0.2	0.0134	69.33	90.67	90.67	93.33	93.33	46.72	2.48	0.253	12.33	0.11	0.0133	12.333	0.0667	0.0096	4	70.67	81.33	84	84	26.06
HOR2617	2.72	0.653	26.5	0.3467	0.0232	13.333	0.1967	0.0122	84	86.67	86.67	88	88	48.96	2.66	0.35	13.67	0.1067	0.0138	12.333	0.08	0.0095	6.67	66.67	81.33	82.67	82.67	26.08
HOR4149	2.407	0.44	25.5	0.2333	0.022	14	0.1433	0.0124	98.67	100	100	100	100	56.75	2.42	0.26	13.67	0.1067	0.0122	12.333	0.0733	0.0095	24	94.67	100	100	100	37.42
HOR2619	2.993	0.557	28	0.3233	0.0212	14.5	0.1433	0.0103	82.67	97.33	97.33	97.33	97.33	51.89	3.1	0.3	13	0.1267	0.0152	12.333	0.08	0.0092	4	80	92	93.33	93.33	29.17
HOR14279	2.24	0.547	25.17	0.2933	0.0175	17.333	0.1733	0.0097	74.67	88	89.33	90.67	90.67	47.31	2.26	0.257	10.67	0.11	0.0131	12.333	0.05	0.0089	0	33.33	62.67	69.33	69.33	17.19
HOR5256	2.58	0.517	25	0.2833	0.0208	15	0.16	0.0126	81.33	86.67	92	93.33	93.33	49.33	2.553	0.203	11.67	0.0833	0.009	12.333	0.05	0.0087	12	77.33	92	92	92	30.68
BCC1403	2.927	0.46	22.83	0.2433	0.0194	12	0.1367	0.0087	68	85.33	85.33	86.67	86.67	44.53	3.01	0.25	13.67	0.1	0.0115	12.333	0.0767	0.0085	7.33	72.67	86	88	88	27.98
HOR9833	2.793	0.57	24.33	0.32	0.0255	14.667	0.1567	0.0135	86.67	96	97.33	97.33	97.33	52.73	2.58	0.23	10.83	0.09	0.0123	12.333	0.0767	0.0085	6.67	69.33	85.33	85.33	85.33	27.04
HOR2252	2.353	0.62	21	0.3067	0.0209	16.333	0.2133	0.0126	81.33	82.67	86.67	86.67	86.67	47.64	2.36	0.263	14.67	0.1233	0.0122	12.333	0.0967	0.0077	12	58.67	78.67	82.67	82.67	26.19
BCC814	3.2	0.637	25.5	0.3367	0.0254	14	0.1933	0.0134	90.67	98	98	98	98	54.11	3.38	0.357	17.5	0.15	0.0214	12.167	0.0867	0.0121	6	66	96	96	96	28.55
BCC1506	3.3	0.507	22.33	0.25	0.0222	14	0.1933	0.0144	86.67	94.67	96	97.33	97.33	52.45	3.12	0.26	12.83	0.1067	0.0142	12.167	0.0767	0.0116	2.67	72	90.67	95.33	95.33	27.95
BCC1440	3.007	0.567	23.33	0.25	0.021	15	0.2267	0.0166	90.67	98.67	98.67	98.67	98.67	54.32	2.95	0.227	11.67	0.0867	0.0121	12.167	0.08	0.0106	3.33	62	95.33	90	90	26.65
HOR5478	2.9	0.54	27.67	0.2967	0.0279	14.333	0.1733	0.0176	90.67	94.67	94.67	96	96	53.19	3	0.237	15.67	0.1133	0.0149	12.167	0.0667	0.01	13.33	93.33	93.33	93.33	93.33	33.28
HOR9922	2.627	0.513	24.17	0.28	0.0231	15.667	0.1567	0.0141	81.33	100	100	100	100	52.42	2.38	0.22	11.83	0.0933	0.011	12.167	0.06	0.0092	16	76	86.67	92	92	31.07
BCC538	3.043	0.61	31.1	0.3367	0.0259	13.833	0.14	0.0139	86.67	97.33	98	98	98	53.03	2.587	0.253	17.23	0.11	0.0149	12.067	0.0767	0.0097	1.33	40.67	67.33	72.67	72.67	19.2
BCC1566	2.963	0.483	26.17	0.2467	0.0203	14	0.1767	0.0134	97.33	98.67	98.67	98.67	98.67	55.99	2.973	0.303	15.5	0.1333	0.0162	12	0.0933	0.0117	5.33	72.67	88.67	93.33	93.33	28.31
HOR4150	3.493	0.78	29.17	0.44	0.0323	14.333	0.2267	0.0181	82.67	93.33	93.33	93.33	93.33	50.61	3.593	0.3	17	0.14	0.0182	12	0.08	0.0116	14.67	89.33	93.33	93.33	93.33	33.11
HOR2475	3.067	0.613	26.67	0.33	0.0223	15	0.1933	0.0131	94.67	97.33	97.33	97.33	97.33	54.89	3.167	0.29	14	0.1333	0.0162	12	0.0867	0.0115	10.67	77.33	88	94.67	94.67	30.32
BCC1400	3.213	0.623	22.33	0.3233	0.0244	14.5	0.2333	0.0145	88	92	92.67	93.33	93.33	51.72	3.203	0.303	13.5	0.1233	0.0138	12	0.1033	0.0113	7.33	68	81.33	88	88	27.01
BCC888	2.473	0.52	22.83	0.26	0.0201	13.333	0.18	0.0113	82.67	90.67	93.33	94	94	50.35	2.47	0.28	19.67	0.1433	0.0118	12	0.0667	0.0107	5.33	68.67	81.33	87.33	89.33	26.62
HOR4081	3.093	0.613	24.5	0.34	0.0283	15	0.1933	0.0201	82.67	93.33	93.33	94.67	94.67	50.76	3.067	0.257	11	0.1067	0.0123	12	0.07	0.0106	2.67	62.67	81.33	81.33	81.33	24.43
BCC1524	2.69	0.553	22.83	0.2833	0.0217	14.833	0.1933	0.0137	75.33	92.67	94.67	94.67	94.67	48.96	2.78	0.247	12.83	0.0967	0.0112	12	0.0867	0.0099	7.33	68	84	88.67	88.67	27.31
HOR6898	2.407	0.417	26.33	0.2267	0.0177	15	0.1233	0.0116	96	98.67	98.67	98.67	98.67	55.66	2.567	0.207	11.67	0.08	0.01	12	0.06	0.0099	10.67	72	100	100	100	31.25
HOR5284	2.52	0.497	24.33	0.26	0.0182	14.333	0.1767	0.0124	86.67	94.67	96	97.33	97.33	52.45	2.553	0.24	13	0.0967	0.0119	12	0.0633	0.0094	10.67	89.33	90.67	92	92	31.74
HOR10107	1.753	0.453	18.33	0.28	0.0169	13.667	0.1233	0.0077	74.67	86.67	88	88	88	46.73	1.873	0.25	13	0.1233	0.014	12	0.0733	0.0093	18.67	78.67	84	85.33	85.33	31.1
BCC881	2.58	0.497	21.83	0.25	0.0184	13.667	0.1833	0.0101	92	92.67	92.67	92.67	92.67	52.73	2.61	0.32	21	0.1633	0.0128	12	0.0967	0.0088	7.33	82.67	93.33	94	94.67	30.55
HOR5825	2.7	0.55	28.33	0.3167	0.0231	16	0.14	0.011	80	86.67	89.33	89.33	89.33	48.33	2.66	0.247	14.83	0.1133	0.013	12	0.0667	0.0085	1.33	61.33	82.67	82.67	82.67	24.19
BCC1448	2.687	0.513	28	0.2633	0.0207	14.167	0.1533	0.0105	89.33	94.67	96	96	96	52.97	2.657	0.223	17.33	0.0967	0.0125	12	0.06	0.0078	13.33	74	92.67	94	94	30.88
HOR2620	2.92	0.54	26.33	0.2833	0.0189	15	0.1433	0.009	90.67	97.33	97.33	97.33	97.33	53.89	2.827	0.273	13.83	0.1233	0.0135	12	0.08	0.0065	8	68	80	86.67	86.67	26.92
BCC807	3.153	0.577	24.5	0.3067	0.0216	14	0.1767	0.012	92	98.67	99.33	99.33	99.33	54.79	3.153	0.35	18.17	0.16	0.0178	11.833	0.08	0.0112	4.67	56.67	94.67	96.67	96.67	27.01
BCC861	3.197	0.66	23.83	0.31	0.0233	13.1	0.2633	0.0113	72	80.67	84	84.67	84.67	44.61	3.157	0.37	20.33	0.1967	0.0139	11.833	0.1167	0.0107	6	66	80	85.33	85.33	26.02
HOR7329	3.113	0.637	29.17	0.3833	0.0279	19.667	0.1767	0.0148	94.67	97.33	98.67	98.67	98.67	55.16	3.04	0.237	12.33	0.0933	0.0156	11.833	0.0533	0.0103	10.67	88	94.67	94.67	94.67	32.21
HOR9878	2.74	0.45	24.83	0.2567	0.0214	15.833	0.1233	0.0128	93.33	97.33	97.33	97.33	97.33	54.56	2.773	0.223	11.5	0.08	0.0138	11.833	0.0567	0.0101	0	32	65.33	77.33	77.33	18.14
HOR11173	2.787	0.467	23.83	0.2433	0.0187	16	0.14	0.0122	90.67	97.33	97.33	97.33	97.33	53.89	2.693	0.24	11	0.0933	0.0107	11.833	0.0767	0.0096	2.67	70.67	98.67	100	100	28.97
BCC502	2.297	0.493	29	0.2767	0.0201	14	0.1533	0.0107	87.33	96	96.67	96.67	96.67	52.76	2.067	0.223	16.5	0.0933	0.0133	11.833	0.06	0.0094	5.33	68.67	75.33	83.33	83.33	25.57
BCC675	2.733	0.443	27.1	0.24	0.0201	17.333	0.13	0.0127	92	98	98	98	98	54.44	2.33	0.207	14	0.0867	0.0118	11.833	0.06	0.0081	8.67	86.67	93.33	96	96	31.58
BCC817	2.987	0.607	26.33	0.3233	0.0221	14.5	0.19	0.0112	94.67	99.33	99.33	99.33	99.33	55.54	3.163	0.33	16.67	0.1433	0.0179	11.667	0.0867	0.0131	4.67	57.33	89.33	91.33	94	26.19
HOR10114	1.9	0.457	17.67	0.24	0.0137	14.667	0.1567	0.0082	82.67	97.33	98.67	98.67	98.67	52.16	1.88	0.313	12.33	0.1067	0.0135	11.667	0.0733	0.0106	20	88	93.33	93.33	93.33	34.28
BCC844	2.71	0.53	26.33	0.2767	0.0193	10.833	0.14	0.0096	77.33	84.67	96	96	96	48.72	2.973	0.31	17.67	0.1367	0.0174	11.667	0.0633	0.0095	3.33	44.67	86	86.67	87.33	23.37
HOR5747	2.6	0.45	23.17	0.2367	0.0174	13	0.14	0.0115	80	86.67	88	88	88	48.07	2.447	0.27	13.5	0.13	0.0139	11.667	0.09	0.0095	12	93.33	93.33	93.33	93.33	32.94
HOR5410	2.8	0.493	24.17	0.2867	0.0206	14.333	0.1267	0.0116	85.33	97.33	97.33	97.33	97.33	52.56	2.66	0.217	11.33	0.0933	0.0107	11.667	0.06	0.0089	5.33	72	94.67	97.33	97.33	29.17
HOR11178	1.913	0.523	15.67	0.2933	0.0182	15.667	0.1533	0.0099	52	96	96	96	96	43.8	1.953	0.237	8.67	0.1033	0.0111	11.667	0.0833	0.0087	5.33	73.33	77.33	81.33	81.33	26.09
HOR2615	2.7	0.61	25	0.3433	0.0221	13.667	0.18	0.0106	89.33	92	92	93.33	93.33	52	2.713	0.213	15.67	0.12	0.0117	11.667	0.06	0.0075	6.67	62.67	82.67	89.33	89.33	26.44
HOR2618	2.873	0.687	27.33	0.38	0.0262	15	0.1967	0.0152	81.33	90.67	92	92	92	49.68	2.5	0.27	13.33	0.12	0.0142	11.5	0.0567	0.0089	8	82.67	89.33	94.67	94.67	30.43
HOR10727	2.547	0.567	24.67	0.3	0.0193	15	0.1933	0.0127	85.33	100	100	100	100	53.42	2.667	0.337	14.83	0.15	0.0163	11.333	0.12	0.0136	14.67	78.67	94.67	96	96	32.19
BCC857	2.587	0.443	21	0.2267	0.0159	11.333	0.1367	0.0104	54.67	71.33	76.67	78	78	37.75	2.73	0.257	17.67	0.1167	0.0131	11.333	0.0833	0.0117	6	59.33	68	72.67	72.67	22.76
BCC818	2.983	0.557	25.17	0.27	0.0183	16.5	0.1933	0.0125	73.33	88.67	89.33	91.33	91.33	47.14	3	0.31	14.5	0.1233	0.0141	11.333	0.1	0.0113	4.67	51.33	77.33	83.33	86.67	23.57
BCC1430	2.83	0.417	23	0.19	0.0205	14.333	0.1633	0.0134	94.67	96	96.67	97.33	97.33	54.67	2.757	0.243	13	0.0967	0.0156	11.333	0.0633	0.0113	10	66.67	96.67	96.67	96.67	29.76
HOR4105	2.44	0.507	23.5	0.2867	0.0214	16	0.16	0.0131	68	94.67	94.67	96	96	47.52	3.24	0.283	13.67	0.13	0.0166	11.333	0.0767	0.0109	4	54.67	84	88	88	24.73
BCC927	3.237	0.727	27.5	0.4	0.0242	17.167	0.22	0.0113	41.33	46	48	52	52	25.93	3.287	0.313	19.17	0.16	0.0151	11.333	0.09	0.0107	0.67	28.67	50.67	57.33	60	14.56
BCC1431	2.77	0.477	19.83	0.22	0.0195	15.667	0.1767	0.0126	86	94	96.67	96.67	96.67	52.18	2.807	0.24	11.5	0.09	0.0131	11.333	0.0667	0.0107	8.67	65.33	91.33	94.67	94.67	28.59
BCC1367	3.263	0.577	23.17	0.3067	0.025	15	0.1933	0.0151	75.33	89.33	90	90.67	90.67	47.7	3.317	0.287	13.17	0.11	0.0121	11.333	0.0833	0.0106	6.67	66	86.67	89.33	89.33	27.19
HOR1938	2.367	0.597	28.67	0.3433	0.0227	15.333	0.16	0.0101	78.67	97.33	97.33	98.67	98.67	51.04	2.06	0.277	14.83	0.1133	0.014	11.333	0.0767	0.0103	2.67	33.33	60	72	72	17.93
HOR11174	2.947	0.567	25.67	0.3267	0.0257	18	0.15	0.0134	97.33	98.67	98.67	98.67	98.67	55.99	2.94	0.257	11.83	0.1033	0.0132	11.333	0.0833	0.0101	1.33	81.33	94.67	97.33	97.33	29.34
HOR16360	2.44	0.487	25.67	0.25	0.0193	14.667	0.1667	0.0109	77.33	89.33	90.67	92	92	48.41	2.407	0.227	11.67	0.09	0.0106	11.333	0.08	0.01	5.33	66.67	89.33	89.33	89.33	27.16
HOR9927	2.62	0.487	22.17	0.26	0.0177	14.333	0.14	0.0107	64	89.33	90.67	90.67	90.67	44.92	2.367	0.24	16	0.0933	0.0122	11.333	0.07	0.01	6.67	61.33	69.33	77.33	77.33	23.81
HOR3711	2.26	0.623	25	0.3233	0.0206	15.667	0.19	0.0114	85.33	97.33	97.33	97.33	97.33	52.56	2.247	0.253	11.17	0.1067	0.0125	11.333	0.08	0.0099	10.67	61.33	93.33	97.33	97.33	29.06
HOR4397	3.367	0.6	23.67	0.33	0.0222	14	0.16	0.0137	81.33	97.33	97.33	98.67	98.67	51.71	3.407	0.24	8.67	0.1067	0.0108	11.333	0.0733	0.0096	0	41.33	88	94.67	94.67	23.15
HOR13447	2.613	0.597	28	0.3167	0.0198	14	0.1367	0.0109	60	89.33	89.33	89.33	89.33	43.66	2.587	0.253	12.67	0.1533	0.0123	11.333	0.0767	0.0092	8	50.67	77.33	85.33	85.33	24.38
HOR2895	2.74	0.58	26.5	0.3367	0.0308	17	0.1567	0.0188	78.67	92	96	96	96	49.97	2.7	0.257	12.33	0.11	0.0145	11.333	0.07	0.0092	25.33	96	96	96	96	37.13
HOR5593	2.6	0.49	24.83	0.2567	0.017	17	0.15	0.0114	94.67	98.67	98.67	98.67	98.67	55.32	2.673	0.267	11.83	0.1067	0.0119	11.333	0.07	0.0088	6.67	76	90.67	90.67	90.67	28.92
HOR3555	3.127	0.563	24.33	0.3133	0.028	14.333	0.1533	0.0176	66.67	93.33	93.33	93.33	93.33	46.61	3.113	0.227	7	0.08	0.0086	11.333	0.0567	0.008	0	20	78.67	84	84	18.51
HOR16965	2.553	0.487	26.33	0.28	0.0211	12.333	0.13	0.0091	74.67	81.33	80	80	80	44.5	2.52	0.233	13.83	0.11	0.0119	11.333	0.0567	0.0067	0	45.33	68	80	80	20.33
BCC1452	2.96	0.553	27.67	0.2933	0.0244	12.667	0.1767	0.0134	88.67	97.33	98.67	98.67	98.67	53.66	3.023	0.283	17	0.1167	0.0142	11.167	0.0933	0.0118	1.33	70	86.67	88.67	88.67	26.28
BCC1402	2.987	0.51	24.67	0.26	0.0251	13.5	0.19	0.0139	81.33	89.33	90.67	92	92	49.41	3.02	0.23	12	0.0933	0.0104	11.167	0.08	0.0102	6.67	68	82	92	92	27.35
BCC1433	3.413	0.557	26.67	0.3033	0.0259	16	0.1733	0.0157	84	96	96.67	96.67	96.67	51.93	3.51	0.267	12.17	0.0933	0.0121	11	0.0733	0.0114	8	76.67	90.67	98.67	98.67	30.24
BCC1461	3.53	0.537	20.67	0.25	0.0226	15.333	0.2133	0.0141	88.67	98	98	98	98	53.61	3.507	0.283	13.17	0.1067	0.0131	11	0.1	0.0106	7.33	73.33	95.33	97.33	97.33	29.89
HOR13440	3.16	0.587	28	0.32	0.0246	15.333	0.1833	0.0136	77.33	96	100	100	100	50.92	2.827	0.257	14.33	0.11	0.0129	11	0.0733	0.0099	8	48	78.67	84	84	24.01
BCC1465	3.16	0.55	26	0.28	0.0237	12.667	0.1767	0.0126	86	96	98	98	98	52.69	3.113	0.23	12.33	0.09	0.01	11	0.08	0.0095	9.33	70	90.67	91.33	91.33	28.91
HOR9790	2.307	0.447	24.5	0.2433	0.017	13.667	0.1267	0.0107	96	98.67	98.67	98.67	98.67	55.66	2.34	0.177	8.5	0.0633	0.0086	11	0.0467	0.009	2.67	89.33	94.67	97.33	97.33	30.67
HOR4023	2.793	0.6	27.33	0.3233	0.0214	15	0.1767	0.0108	89.33	93.33	94.67	94.67	94.67	52.54	2.793	0.267	13	0.12	0.0131	11	0.07	0.0087	8	60	80	80	80	25.17
BCC1453	3.133	0.567	26.67	0.29	0.024	13.667	0.17	0.0129	86.67	92.67	94	94	94	51.66	3.047	0.263	11.83	0.1133	0.0128	11	0.07	0.0083	6.67	70.67	84.67	84.67	84.67	27.08
BCC173	2.27	0.573	25.33	0.33	0.0196	13.333	0.17	0.0117	33.33	59.33	62	62	62	27.89	1.633	0.173	12.83	0.0833	0.0112	11	0.0533	0.0081	2.67	46	51.33	60.67	60.67	17.52
BCC1398	2.977	0.503	24	0.28	0.0208	14.167	0.17	0.0108	69.33	83.33	84	88	88	44.65	2.93	0.237	13.83	0.1	0.0112	11	0.0667	0.008	9.33	70	82.67	88	88	27.87
BCC1379	3.087	0.45	23.17	0.28	0.014	12.667	0.1467	0.0083	87.33	98	98.67	98.67	98.67	53.41	3.16	0.25	13.67	0.11	0.0116	11	0.0767	0.0079	13.33	68	91.33	92.67	92.67	29.87
BCC527	2.75	0.61	28.5	0.34	0.0244	14.333	0.1667	0.0106	61.33	73.33	77.33	77.33	77.33	39.64	2.533	0.273	15.83	0.1267	0.0164	10.833	0.07	0.0105	0.67	32	53.33	62.67	62.67	15.66
BCC1377	3.303	0.587	26.33	0.3033	0.0226	14.667	0.22	0.0135	89.33	93.33	94	94.67	94.67	52.48	3.267	0.277	11	0.11	0.0123	10.833	0.0833	0.0104	11.33	65.33	85.33	90.67	90.67	28.31
BCC806	3.157	0.54	27.33	0.2933	0.0229	14.167	0.1667	0.0122	72	93.33	94	94	94	48.08	3.017	0.297	18.5	0.1167	0.0162	10.833	0.0667	0.0098	4.67	49.33	87.33	87.33	87.33	24.44
BCC1463	2.997	0.593	26.67	0.3367	0.0261	14.167	0.1667	0.0134	83.33	96	97.33	97.33	97.33	51.89	2.96	0.267	13.83	0.1067	0.0136	10.833	0.0733	0.009	13.33	69.33	84	93.33	93.33	29.5
HOR6099	2.62	0.483	24.5	0.26	0.0212	15.333	0.1433	0.013	16	50.67	62.67	66.67	66.67	23.06	2.393	0.187	13.33	0.0767	0.0122	10.833	0.0233	0.0082	1.33	17.33	56	68	68	14.82
BCC1445	2.99	0.513	29.67	0.2533	0.0222	16	0.19	0.0144	64	90	91.33	94.67	94.67	45.51	3.017	0.243	17.33	0.0933	0.0132	10.667	0.06	0.0113	9.33	66	83.33	89.33	89.33	27.58
HOR15631	2.073	0.46	21.67	0.2267	0.0163	13.667	0.15	0.0097	86.67	96	97.33	97.33	97.33	52.73	1.98	0.243	13.17	0.1133	0.013	10.667	0.07	0.0098	16	77.33	90.67	96	96	32.02
BCC1589	3.123	0.49	20.83	0.25	0.0202	14.833	0.1567	0.014	93.33	98.67	99.33	99.33	99.33	55.12	3.093	0.233	12.17	0.0933	0.0111	10.667	0.0733	0.0093	12	64.67	88.67	95.33	95.33	29.2
HOR13413	3.073	0.66	28.33	0.3867	0.0243	15.667	0.1833	0.0106	82.67	94.67	94.67	94.67	94.67	51.04	2.867	0.273	13.67	0.13	0.0151	10.667	0.07	0.009	1.33	58.67	88	92	92	25.35
BCC535	2.733	0.527	25.83	0.25	0.023	15.5	0.1833	0.0146	56	73.33	77.33	77.33	77.33	38.31	2.4	0.213	14.5	0.0833	0.0125	10.667	0.0567	0.0089	1.33	16.67	30.67	35.33	35.33	8.95
BCC197	3.337	0.62	24.13	0.3167	0.0244	15.167	0.1667	0.0132	63.33	96.67	97.33	97.33	97.33	46.98	3.283	0.257	10.83	0.0833	0.0143	10.667	0.06	0.0088	0.67	80.67	92	94	94	28.49
BCC577	2.897	0.577	31.17	0.3667	0.0232	14	0.1333	0.0102	84.67	95.33	96	96	96	51.88	2.463	0.24	15.83	0.1067	0.0141	10.667	0.0633	0.0083	0	45.33	69.33	75.33	75.33	19.92
HOR10487	2.373	0.493	24.5	0.26	0.0217	14.667	0.14	0.012	77.33	89.33	94.67	94.67	94.67	49.04	2.54	0.197	13.67	0.0867	0.0124	10.667	0.0467	0.0076	8	82.67	90.67	90.67	90.67	30.09
HOR4147	2.32	0.447	25.67	0.23	0.0201	15.667	0.1167	0.012	85.33	98.67	98.67	98.67	98.67	52.99	2.407	0.19	9.33	0.07	0.008	10.667	0.04	0.0063	6.67	80	93.33	93.33	93.33	29.94
BCC1439	2.647	0.547	26.67	0.2867	0.0222	12.667	0.1867	0.0135	92.67	100	100	100	100	55.25	2.793	0.243	11.83	0.0933	0.0111	10.5	0.0767	0.0095	8.67	68.67	80.67	87.33	87.33	27.3
BCC438	2.7	0.54	30	0.3067	0.0217	15.8	0.16	0.011	96.67	100	100	100	100	56.25	2.27	0.193	15.5	0.09	0.0119	10.5	0.0633	0.0082	3.33	68.67	86.67	89.33	89.33	26.69
HOR2258	2.653	0.457	20.5	0.2367	0.0182	14	0.15	0.0132	92	97.33	98.67	98.67	98.67	54.49	2.36	0.203	10.33	0.0867	0.0095	10.5	0.05	0.0082	0	61.33	88	90.67	90.67	25.2
HOR9827	2.6	0.563	26.83	0.3	0.0242	17.667	0.2	0.0164	50.67	72	74.67	78.67	78.67	36.74	2.34	0.2	10	0.0767	0.0103	10.5	0.05	0.0081	5.33	52	65.33	66.67	66.67	20.78
BCC1457	3.3	0.59	26	0.33	0.0243	14	0.19	0.0142	68	86.67	87.33	87.33	87.33	44.94	3.323	0.247	11.67	0.0967	0.012	10.333	0.0733	0.008	10	66	80	82.67	82.67	26.72
HOR819	3.393	0.74	29.83	0.4067	0.0302	20	0.2633	0.0172	74.67	92	93.33	96	96	48.74	3.327	0.273	9.83	0.11	0.0119	10.167	0.0767	0.0115	2.67	37.33	66.67	80	80	19.89
BCC1381	3.483	0.527	23.5	0.2733	0.0212	12.833	0.1667	0.0119	78	95.33	96	96	96	50.22	3.507	0.297	14	0.1233	0.0124	10.167	0.0767	0.0083	8.67	68.67	82	84.67	84.67	27.11
HOR9789	2.633	0.537	25.17	0.29	0.0249	17	0.1633	0.0131	84	97.33	98.67	98.67	98.67	52.49	2.5	0.22	10.67	0.0867	0.0112	10.167	0.06	0.008	0	53.33	76	80	80	22
BCC432	2.87	0.46	22.67	0.24	0.02	13.667	0.1367	0.0122	90.67	97.33	98.67	98.67	98.67	54.16	2.85	0.267	15.83	0.1133	0.0143	10	0.08	0.0115	7.33	76.67	86	89.33	89.33	28.63
HOR5213	2.1	0.487	21	0.2633	0.0167	15	0.1467	0.0107	28	61.33	73.33	76	76	29.33	1.96	0.217	11.33	0.1	0.0106	10	0.0667	0.0101	8	36	64	69.33	69.33	19.63
HOR16107	2.853	0.56	27.83	0.29	0.022	14.833	0.1767	0.0126	89.33	98.67	98.67	98.67	98.67	53.99	2.607	0.243	11.33	0.1133	0.0109	10	0.07	0.0091	0	48	84	85.33	85.33	22.6
BCC161	3.293	0.617	25.13	0.3533	0.0241	12.3	0.1633	0.0121	75.33	86.67	90.67	90.67	90.67	47.42	3.03	0.23	11.5	0.0933	0.014	10	0.0567	0.0088	1.33	47.33	58	59.33	59.33	17.76
BCC695	2.683	0.51	26.67	0.2733	0.02	13.833	0.1567	0.0101	88.67	99.33	99.33	99.33	99.33	54.04	2.373	0.227	14.5	0.09	0.0134	10	0.0667	0.0088	3.33	75.33	86.67	91.33	91.33	27.75
BCC1561	3.29	0.55	28.33	0.2733	0.0257	15.333	0.1667	0.0135	93.33	100	100	100	100	55.42	3.327	0.227	12	0.0867	0.0113	10	0.0567	0.0073	10.67	74.67	83.33	94	94	29.52
BCC1455	2.437	0.55	26.83	0.2933	0.0231	14.333	0.1667	0.012	86.67	93.33	94	94	94	51.74	2.73	0.207	13.33	0.09	0.0093	10	0.0467	0.0063	5.33	68	81.33	86.67	86.67	26.36
HOR19027	2.213	0.453	25	0.2267	0.0193	14	0.1333	0.0114	69.33	86.67	90.67	90.67	90.67	45.92	2.193	0.197	9.67	0.0733	0.0088	10	0.0567	0.0062	0	22.67	45.33	66.67	66.67	14.11
BCC131	2.65	0.507	26.67	0.3067	0.0179	12.167	0.1267	0.0086	65.33	86	86.67	86.67	86.67	44.06	2.493	0.197	13.67	0.09	0.0131	10	0.0433	0.0059	4.67	33.33	34	40	40	12.67
BCC434	3.007	0.6	28.6	0.37	0.0254	12.5	0.1333	0.011	80.67	88	92	92	92	49.18	2.833	0.263	19.17	0.13	0.0209	9.833	0.0567	0.0109	7.33	73.33	80.67	87.33	87.33	27.55
BCC118	2.36	0.557	21.33	0.3267	0.0202	11.887	0.1667	0.0092	54.67	76.67	78.67	78.67	78.67	38.66	2.2	0.19	12.83	0.0933	0.0126	9.8	0.0533	0.0062	4	28.67	30	43.33	43.33	11.96
BCC427	2.733	0.597	22.9	0.3	0.0184	14	0.2033	0.0133	87.33	98.67	99.33	99.33	99.33	53.62	2.887	0.25	8.33	0.0867	0.0102	9.667	0.0767	0.0099	0	90.67	97.33	98	98	30.47
HOR15956	2.613	0.547	27.33	0.3133	0.0237	15.167	0.17	0.0125	73.33	86.67	86.67	86.67	86.67	46.14	2.66	0.217	11.17	0.1033	0.0132	9.667	0.06	0.0097	0	38.67	68	70.67	70.67	18.45
BCC1378	3.103	0.517	23	0.2543	0.0191	13.667	0.1667	0.011	86.67	94.67	94.67	95.33	95.33	52.11	3.057	0.26	13.5	0.1	0.0113	9.667	0.0733	0.0086	9.33	73.33	90	95.33	95.33	29.73
HOR16287	2.333	0.53	26.33	0.24	0.0174	14.667	0.2033	0.011	72	90.67	93.33	93.33	93.33	47.61	2.167	0.23	9	0.1267	0.0083	9.667	0.0667	0.0086	2.67	33.33	66.67	74.67	74.67	18.79
HOR5185	2.4	0.543	24.67	0.2933	0.0206	15.667	0.1867	0.0127	92	94.67	94.67	97.33	97.33	53.67	2.28	0.21	10.5	0.08	0.0099	9.667	0.07	0.0084	0	72	88	90.67	90.67	26.53
BCC533	2.897	0.58	27.67	0.2933	0.0235	14.5	0.1967	0.0155	67.33	95.33	97.33	97.33	97.33	47.81	2.473	0.19	11.83	0.08	0.0125	9.667	0.04	0.0079	0.67	24	45.33	57.33	57.33	13.39
BCC642	2.27	0.437	28.5	0.2667	0.0184	11.333	0.1	0.0074	76.67	94.67	96.67	96.67	96.67	49.93	1.947	0.203	16.17	0.0933	0.0128	9.667	0.0567	0.0078	9.33	48.67	59.33	64	64	20.56
BCC732	2.707	0.647	27.33	0.34	0.0242	12.833	0.18	0.0118	80.67	90.67	92.67	92.67	92.67	49.65	2.557	0.25	14.83	0.11	0.0151	9.5	0.0733	0.0095	6	72.67	80	87.33	87.33	27.08
BCC421	2.897	0.567	22.5	0.3	0.0198	12.9	0.1833	0.0127	77.33	97.33	99.33	99.33	99.33	50.95	2.78	0.233	10.43	0.0767	0.0113	9.5	0.0467	0.0076	0	74.67	86.67	89.33	89.33	26.61
BCC718	2.597	0.493	24.33	0.26	0.0233	15.333	0.15	0.0113	52.67	82	82.67	82.67	82.67	39.61	2.347	0.25	12.67	0.0967	0.0139	9.333	0.0767	0.0107	0.67	75.33	84	91.33	91.33	26.86
HOR16359	2.307	0.497	24.67	0.25	0.0168	12.667	0.1567	0.0095	86.67	96	96	96	96	52.47	2.38	0.253	13.83	0.11	0.0129	9.333	0.07	0.01	8	62.67	85.33	88	88	26.84
HOR2476	2.593	0.43	20.33	0.24	0.0134	17.333	0.1367	0.0073	0	10.67	17.33	21.33	21.33	5.18	2.447	0.247	7.17	0.0833	0.0085	9.333	0.0567	0.008	0	5.33	17.33	28	28	5.26
BCC1444	3.133	0.513	24.17	0.26	0.0207	16.333	0.1833	0.0131	66	89.33	93.33	94.67	94.67	46.09	3.11	0.213	11.17	0.08	0.0091	9.167	0.0567	0.0096	8	72	82	86.67	86.67	27.58
BCC776	2	0.437	28.4	0.23	0.0194	13.333	0.1433	0.0092	88	98	99.33	99.33	99.33	53.7	2.053	0.217	14.5	0.09	0.0133	9.167	0.0533	0.008	0.67	68.67	78	81.33	81.33	24.4
BCC126	3.06	0.613	24.83	0.33	0.0212	12.833	0.1867	0.0133	90.67	95.33	96.67	96.67	96.67	53.51	2.787	0.227	12.67	0.0967	0.0138	9	0.06	0.0091	6.67	67.33	72	77.33	77.33	24.78
BCC219	2.357	0.54	19.93	0.28	0.0194	14.833	0.1933	0.013	83.33	95.33	99.33	99.33	99.33	52.2	2.197	0.173	8.4	0.07	0.008	9	0.0467	0.0079	4.67	95.33	97.33	97.33	97.33	32.14
BCC3	2.84	0.54	27.9	0.43	0.0247	14.5	0.15	0.0114	77.33	90	94	94.67	94.67	49.07	2.57	0.18	11.33	0.08	0.0115	9	0.0367	0.0075	6	65.33	66.67	72	72	23.32
BCC1380	3.163	0.497	23.33	0.25	0.0227	14.333	0.1767	0.0129	57.33	85.33	86	88	88	42.07	3.16	0.223	9.33	0.08	0.0066	9	0.0533	0.0062	7.33	66.67	84.67	86.67	86.67	26.97
HOR2561	2.307	0.353	20	0.1733	0.0112	13	0.11	0.0258	66.67	97.33	97.33	97.33	97.33	47.89	2.247	0.163	9.67	0.25	0.0084	9	0.0367	0.0061	10.67	73.33	81.33	81.33	81.33	27.76
BCC93	2.98	0.553	27.83	0.31	0.02	12.333	0.1767	0.011	78.67	89.33	94	94.67	94.67	49.32	2.923	0.227	9.1	0.0733	0.01	8.933	0.0767	0.0093	4	52.67	65.33	67.33	67.33	20.6
BCC195	3.35	0.54	22.03	0.28	0.0201	14.667	0.17	0.0124	32.67	78	80	80	80	33.58	3.03	0.257	9.17	0.0933	0.0132	8.833	0.07	0.0086	0	30.67	52	60.67	60.67	14.99
BCC192	2.53	0.52	22.3	0.2733	0.0191	12.067	0.1533	0.0103	38	72.67	74.67	74.67	74.67	33.21	2.58	0.2	8.33	0.0733	0.0093	8.833	0.05	0.0068	0	48.67	58.67	64.67	64.67	18.25
BCC439	2.243	0.51	27.33	0.2967	0.0182	15.833	0.1233	0.008	92.67	96.67	98	98	98	54.44	2.063	0.197	12.83	0.0833	0.0107	8.833	0.0533	0.0067	0	27.33	62.67	77.33	77.33	17.34
BCC149	3.303	0.697	26	0.4133	0.029	13	0.1933	0.0121	68	81.33	84	84	84	43.62	2.973	0.23	13.83	0.1	0.0145	8.8	0.06	0.0092	6	54.67	60.67	62	62	20.36
BCC190	2.743	0.463	22.67	0.23	0.0169	10	0.16	0.0099	48	96.67	97.33	97.33	97.33	43.14	2.563	0.17	4.5	0.05	0.0084	8.5	0.03	0.007	2	20.67	53.33	58	58	14.05
BCC218	2.667	0.54	20.27	0.3133	0.0191	11.533	0.15	0.009	54	86	86.67	86.67	86.67	41.22	2.53	0.257	11.17	0.12	0.0147	8	0.08	0.0101	1.33	80	86.67	88	88	27.46
BCC129	3.307	0.633	23.67	0.3733	0.0254	11.333	0.1833	0.0131	77.33	84	84.67	84.67	84.67	46.41	2.97	0.227	10.8	0.1	0.0128	8	0.0533	0.0074	0.67	33.33	36	44.67	44.67	12.36
BCC447	2.58	0.447	27	0.24	0.0181	10.333	0.1233	0.0093	88	98	98	98	98	53.44	2.113	0.207	13.17	0.09	0.012	7.833	0.0533	0.0087	5.33	71.33	87.33	88	88	27.43
BCC436	2.623	0.493	25.5	0.2533	0.023	12.167	0.1233	0.0099	95.33	97.33	97.33	97.33	97.33	55.06	2.177	0.18	13.33	0.0733	0.0109	7.833	0.04	0.0069	4.67	72.67	84	89.33	89.33	27.3
BCC182	2.393	0.45	14.93	0.2333	0.0162	12.333	0.1167	0.0078	19.33	52.67	56	56	56	22.38	2.207	0.12	5.5	0.04	0.0065	7.833	0.0233	0.0055	0	12.67	21.33	41.33	41.33	8.01
BCC445	2.73	0.45	26	0.25	0.0199	10.667	0.1233	0.01	88.67	91.33	94	94	94	51.99	2.217	0.213	11.83	0.0767	0.0113	7.667	0.0533	0.0095	3.33	58.67	81.33	86	86	24.62
BCC423	1.92	0.5	21.83	0.2833	0.0182	11	0.1667	0.0095	74.67	90	94.67	94.67	94.67	48.46	1.757	0.207	8.5	0.0733	0.0094	7.333	0.06	0.0074	0	75.33	82.67	85.33	85.33	25.91
BCC446	2.327	0.407	26.07	0.2133	0.0179	10.333	0.12	0.0082	92.67	96	96	96	96	53.97	1.97	0.18	14	0.0767	0.0096	7.333	0.0467	0.0064	4	62	86	90.67	90.67	26.12
